# Supplementary material for: Aegilops crassa Boiss. repeatome characterized using low-coverage NGS as a source of new FISH markers: Application in phylogenetic studies of the Triticeae
Source: Front Plant Sci. 2022 Oct 5;13:980764. doi: 10.3389/fpls.2022.980764 (PMC9621091; doi:10.3389/fpls.2022.980764)
Supplement: Supplementary file 8 [file Table_1.XLSX]

## Sheet: Supplementary Table S1
Supplementary Table S1. General description of the presented assemblies
Species			A. crassa		Th. bessarabicum	A. tauschii
						strangulata	typica
Used index			AC4x	AC6x	TB	ATs	ATt
Ploidy level and chromosome number			2n = 4x = 28	2n = 6x = 42	2n = 2x = 14	2n = 2x = 14	2n = 2x = 14
Estimated genome size (2C, pg)			20.9	31.4	15.0	8.34	8.34
Input reads amount			2000000	2000000	2000000	2000000	2000000
% in clusters			73.23	76.81	75.33	75.6	76.16
Main features of the sample	Plastid DNA, %		2.59272	1.84827	0.573307	2.27611	3.47407
	Nuclear DNA	Repetitive DNA, %	60.0689	63.8767	63.8852	62.4135	61.6947
		sat+LTR clusters	16+4*	19	14	17	19
		Ribosomal DNA, %	0.487739	0.607534	0.273818	0.367943	0.410727
		Non-repetitive DNA, %	10.0807	10.4775	10.5977	10.5425	10.5805
*- additonal clusters found by method described in “In silico identification of X-genome specific tandem repeats in tetraploid Aegilops crassa”
