# Supplementary material for: Aegilops crassa Boiss. repeatome characterized using low-coverage NGS as a source of new FISH markers: Application in phylogenetic studies of the Triticeae
Source: Front Plant Sci. 2022 Oct 5;13:980764. doi: 10.3389/fpls.2022.980764 (PMC9621091; doi:10.3389/fpls.2022.980764)
Supplement: Supplementary file 9 [file Table_2.XLSX]

## Sheet: Supplementary Table S2
Supplementary Table S2. Repeatome quantitative composition by species, based on RepeatExplorer2
Species	XXD1D1 genome		XXD1D1D2D2 genome		J genome		DD genome
	Ae. crassa 4x		Ae. crassa 6x	KA27	Th. bessarabicum	KA25	Ae. tauschii strangulata	KK1	Ae. tauschii typica	KK1	mean	std	CV, %
All reads analyzed	2000000		2000000		2000000		2000000		2000000
	% of all	Σ% of all	% of all	Σ% of all	% of all	Σ% of all	% of all	Σ% of all	Σ% of all	Σ% of repeats
Total reads in clusters	73.23		76.81		75.33		75.6		76.16		75.426	1.35242	1.79304
Unclassified repeat (conflicting evidences)	7.33	55.86	4.47	56.92	0	57.02	0	54.84	3.06	56.63	56.254	0.91191	1.62106
|--rDNA	0	0.57	0	0.71	0	0.32	0	0.43	0	0.48	0.502	0.147207	29.3242
| |--45S rDNA	0.53	0.53	0.63	0.63	0.29	0.29	0.4	0.4	0.42	0.42	0.454	0.130115	28.6598
| | |--18S rDNA	0	0	0	0	0	0	0	0	0	0
| | |--25S rDNA	0	0	0	0	0	0	0	0	0	0
| | '--5.8S rDNA	0	0	0	0	0	0	0	0	0	0
| '--5S rDNA	0.04	0.04	0.08	0.08	0.03	0.03	0.03	0.03	0.06	0.06	0.048	0.0216795	45.1656
|--satellite	0.96	0.96	1.05	1.05	2.28	2.28	0.65	0.65	0.89	0.89	1.166	0.64018	54.9039
'--mobile element	0	47	0	50.69	0	54.42	0	53.76	0	52.2	51.614	2.95657	5.72822
|--Class I	0	46.1	0	48.86	0	52.1	0	50.59	0	50.11	49.552	2.25146	4.54363
| |--SINE	0	0	0	0	0	0	0	0	0	0
| |--LTR	5.16	46.02	2.21	48.79	4.24	52.08	3.01	50.55	3.29	50.05	49.498	2.27354	4.59319
| | |--Ty1 copia	0	11.34	0	12.71	0	13.78	0	13.8	0.02	14.55	13.236	1.24621	9.41528
| | | |--Ale	0	0	0.07	0.07	0.02	0.02	0.09	0.09	0.07	0.07	0.05	0.0380789	76.1577
| | | |--Alesia	0	0	0	0	0	0	0	0	0	0
| | | |--Angela	8.17	8.17	8.88	8.88	10.76	10.76	10.9	10.9	11.25	11.25	9.992	1.37414	13.7524
| | | |--Bianca	0	0	0	0	0	0	0	0	0	0
| | | |--Bryco	0	0	0	0	0	0	0	0	0	0
| | | |--Lyco	0	0	0	0	0	0	0	0	0	0
| | | |--Gymco-III	0	0	0	0	0	0	0	0	0	0
| | | |--Gymco-I	0	0	0	0	0	0	0	0	0	0
| | | |--Gymco-II	0	0	0	0	0	0	0	0	0	0
| | | |--Ikeros	0	0	0	0	0.03	0.03	0	0	0	0	0.006	0.0134164	223.607
| | | |--Ivana	0	0	0	0	0	0	0	0	0	0
| | | |--Gymco-IV	0	0	0	0	0	0	0	0	0	0
| | | |--Osser	0	0	0	0	0	0	0	0	0	0
| | | |--SIRE	2.98	2.98	3.19	3.19	2.6	2.6	2.64	2.64	2.93	2.93	2.868	0.246921	8.60952
| | | |--TAR	0.19	0.19	0.57	0.57	0.31	0.31	0.17	0.17	0.28	0.28	0.304	0.159937	52.611
| | | |--Tork	0	0	0	0	0.06	0.06	0	0	0	0	0.012	0.0268328	223.607
| | | '--Ty1-outgroup	0	0	0	0	0	0	0	0	0	0
| | '--Ty3 gypsy	0	29.52	0	33.87	0	34.06	0	33.74	0	32.21	32.68	1.91381	5.8562
| | |--non-chromovirus	0	25.11	0	23.75	0	24.34	0	24.67	0	24.14	24.402	0.517368	2.12019
| | | |--non-chromo-outgroup	0	0	0	0	0	0	0	0	0	0
| | | |--Phygy	0	0	0	0	0	0	0	0	0	0
| | | |--Selgy	0	0	0	0	0	0	0	0	0	0
| | | '--OTA	0	25.11	0	23.75	0	24.34	0	24.67	0	24.14	24.402	0.517368	2.12019
| | | |--Athila	16.6	16.6	16.03	16.03	18.02	18.02	14.72	14.72	14.36	14.36	15.946	1.47942	9.27768
| | | '--Tat	0	8.51	0	7.72	0	6.32	0	9.95	0	9.78	8.456	1.50766	17.8294
| | | |--TatI	0	0	0	0	0	0	0	0	0	0
| | | |--TatII	0	0	0	0	0	0	0	0	0	0
| | | |--TatIII	0	0	0	0	0	0	0	0	0	0
| | | |--Ogre	0	0	0	0	0.39	0.39	0	0	0	0	0.078	0.174413	223.607
| | | '--Retand	8.51	8.51	7.72	7.72	5.93	5.93	9.95	9.95	9.78	9.78	8.378	1.64923	19.6853
| | '--chromovirus	0	4.41	0	10.12	0	9.72	0	9.07	0	8.07	8.278	2.29697	27.7479
| | |--Chlamyvir	0	0	0	0	0	0	0	0	0	0
| | |--Tcn1	0	0	0	0	0	0	0	0	0	0
| | |--chromo-outgroup	0	0	0	0	0	0	0	0	0	0
| | |--CRM	1.16	1.16	1.69	1.69	1.93	1.93	1.3	1.3	1.43	1.43	1.502	0.30882	20.5606
| | |--Galadriel	0	0	0	0	0	0	0	0	0	0
| | |--Tekay	3.25	3.25	8.43	8.43	7.79	7.79	7.77	7.77	6.64	6.64	6.776	2.07383	30.6056
| | |--Reina	0	0	0	0	0	0	0	0	0	0
| | '--chromo-unclass	0	0	0	0	0	0	0	0	0	0
| |--pararetrovirus	0	0	0	0	0	0	0	0	0	0
| |--DIRS	0	0	0	0	0	0	0	0	0	0
| |--Penelope	0	0	0	0	0	0	0	0	0	0
| '--LINE	0.08	0.08	0.07	0.07	0.02	0.02	0.04	0.04	0.06	0.06	0.054	0.0240832	44.5985
'--Class II	0	0.9	0	1.83	0	2.32	0	3.17	0	2.09	2.062	0.821444	39.8372
|--Subclass 1	0	0.9	0	1.83	0	2.32	0	3.17	0	2.09	2.062	0.821444	39.8372
| '--TIR	0	0.9	0	1.83	0	2.32	0	3.17	0	2.09	2.062	0.821444	39.8372
| |--MITE	0	0	0	0	0	0	0	0	0	0
| |--EnSpm CACTA	0.87	0.87	1.78	1.78	2.18	2.18	3.11	3.11	2.03	2.03	1.994	0.804755	40.3588
| |--hAT	0	0	0	0	0	0	0	0	0	0
| |--Kolobok	0	0	0	0	0	0	0	0	0	0
| |--Merlin	0	0	0	0	0	0	0	0	0	0
| |--MuDR Mutator	0	0	0.01	0.01	0.1	0.1	0.04	0.04	0.02	0.02	0.034	0.0397492	116.909
| |--Novosib	0	0	0	0	0	0	0	0	0	0
| |--P	0	0	0	0	0	0	0	0	0	0
| |--PIF Harbinger	0.03	0.03	0.04	0.04	0.04	0.04	0.02	0.02	0.04	0.04	0.034	0.00894427	26.3067
| |--PiggyBac	0	0	0	0	0	0	0	0	0	0
| |--Sola1	0	0	0	0	0	0	0	0	0	0
| |--Sola2	0	0	0	0	0	0	0	0	0	0
| '--Tc1 Mariner	0	0	0	0	0	0	0	0	0	0
'--Subclass 2	0	0	0	0	0	0	0	0	0	0
'--Helitron	0	0	0	0	0	0	0	0	0	0
organelle	0	3.03	0	2.16	0	0.67	0	2.66	0	4.06	2.516	1.24532	49.4962
|--plastid	3.03	3.03	2.16	2.16	0.67	0.67	2.66	2.66	4.06	4.06	2.516	1.24532	49.4962
'--mitochondria	0	0	0	0	0	0	0	0	0	0
Unclassified repeats (No evidence)	14.34	14.34	17.73	17.73	17.64	17.64	18.1	18.1	15.47	15.47	16.656	1.6566	9.94598
contamination	0	0	0	0	0	0	0	0	0	0	0	0	-
