# Supplementary material for: Aegilops crassa Boiss. repeatome characterized using low-coverage NGS as a source of new FISH markers: Application in phylogenetic studies of the Triticeae
Source: Front Plant Sci. 2022 Oct 5;13:980764. doi: 10.3389/fpls.2022.980764 (PMC9621091; doi:10.3389/fpls.2022.980764)
Supplement: Supplementary file 10 [file Table_3.XLSX]

## Sheet: Putative satellites (H. conf.)
Supplementary Table S3. Repeatome annotation table for tetraploid Ae. crassa single RepeatExplorer2 assembly with primers (Putative satellites (H. conf.))
Ae.crassa 4x		cluster	GenBank	seq	pic_path	proportion, %	TAREAN annotation	homology to other sequences in this work	similarity	share of cluster consensus covered	homology to repeat-related sequences in Nucleotide DB	similarity	share of cluster consensus covered	Homology to oligos and repeats from other works	similarity	pident	length	evalue	primers
Paired reads	1652553	Putative satellites (high confidence)
% reads in clusters	71	AC4x_CL3_339nt	ON872662	TTATTTGAACTCCAGACTTTTTTTGTGTTCAAAATGCACCATTCAAAGCCACATCATCAATTTTCAATCCTTTCTGACTT CATTTGTTATTTTTCATGCATTTACTAATTATTTTGAGCTATAAGACCCTAAAATTGAAAAGCATTTCAAATGAACTCTG AAAAGGTTGAAACTTGGCATGGTATCATCATTTCACCCACATAGCATGTGCAAAAAAGTAGAGAGGGTTACGGCAAAAAC TGGATGCACTTCGTGTACAAAATGGACAATCTCTTTCGGAGTATCAGGGTTTCGGACGAGAACTCATCTGTTACACGGGC ACTTCAATGTTTTTTAAAC		1.052	All/repeat	Th.bessarabicum TB_CL97_337nt	highly similar	1.000	AB003255.1 Aegilops triuncialis var. triuncialis DNA...	highly similar	1.000	P720	highly similar	86.78	295	1.61e-92	KK6CL3F : 5’-ATGCACCATTCAAAGCCACA-3’	KK6CL3R : 5’- ACCATGCCAAGTTTCAACCT-3’
								Ae.crassa 6x AC6x_CL2_343nt	highly similar	1.000	AB022723.1 Psathyrostachys juncea DNA tandem repetitive...	highly similar	1.000	pAs1-3	highly similar	96.429	56	6.37e-22
								Ae.tauschii strangulata ATs_CL11_337nt	highly similar	1.000	AH014393.2 Hordeum vulgare subsp. vulgare transposons...	highly similar	1.000	pAs1-4	highly similar	98.214	56	1.37e-23
								Ae.tauschii strangulata ATs_CL51_343nt	highly similar	1.000	D30736.1 Aegilops squarrosa repetitive DNA sequence...	highly similar	0.998	Oligo-pTa535-1	more dissimilar	97.778	45	5.52e-17
								Ae.tauschii typica ATt_CL1_337nt	highly similar	1.000	HM536207.1 Hordeum vulgare clone pHv-1123 repeat...	highly similar	1.000	Oligo-pTa535-2	more dissimilar	97.778	45	5.52e-17
														P335	more dissimilar	92.164	268	9.93e-109
														pAs1-1	more dissimilar	92.308	52	5.52e-17
														pAs1-6	more dissimilar	94.643	56	3.05e-20
														AFA-3	somewhat similar	91.667	36	2.2e-09
														AFA-4	somewhat similar	92.857	28	1.14e-06
														P501	somewhat similar	84.375	32	0.000169
														P631	somewhat similar	78.261	46	0.000169
		AC4x_CL131_334nt	ON872663	TCACGGACGGCGCCGCCGCCGGCACCTGGAGGGGGGAAACGGACGCGTCGGGTCTACACGGAGGGGATCTTGCTAAATAC TCGGCCCGGATGTTGCTCCAAAGTGTTCCTATGGGCTGACCTAACACAACCGGGTGGATAGGACCACTGGTCAAAGCCCG TCCGTGCAAAGTCAAAGGGCTAGATCCCGTGGTCAAACGCTACAGGGTTAGGCGGGACGGGGGCCCTGGGGGGGCTAGAA TGCCACCGGAGCGTCGGTCCGGGCCCTCATACATGCGGGGTGGTGTGGTGGCATGTCCGAAGAGGCGGCACGCGTCTCCG GGGTGTGCCCCCCC		0.225	All/repeat/satellite	Th.bessarabicum TB_CL149_333nt	highly similar	1.000	KC290905.1 Triticum aestivum clone pTa-465 FISH-positive...	highly similar	1.000	P334	highly similar	89.752	322	1.53e-117	KK6CL131F : 5’-CACGGAGGGGATCTTGCTAA-3’	KK6CL131R : 5’-GCCTAACCCTGTAGCGTTTG-3’
								Ae.crassa 6x AC6x_CL121_333nt	highly similar	1.000	EF560592.1 Triticum turgidum subsp. durum retrotransposon...	more dissimilar	0.938	BSCL156-1	somewhat similar	100	27	7.55e-09
								Ae.tauschii strangulata ATs_CL189_330nt	highly similar	1.000				BSCL156-2	somewhat similar	93.103	29	3.21e-07
								Ae.tauschii typica ATt_CL165_332nt	highly similar	0.999				BSCL156-3	somewhat similar	96.552	29	2.63e-08
		AC4x_CL170_369nt	ON872664	TATGAAAGAATCCTTTGAAGCATCTGGTCGTCACAAACGTTTTGACTACTTGTGGAGCCAAAACGGACTCCGTATGAGTC AGATATCCATGTTTCAGTTAACACTGCGCAAAACTGATTCCGAACGACAGTTACAGACTAGTTCTTGTGTAGTTGCACTC GATTTTTTCCATTCTACTTCACTAAACATCTCCATATGAGATCCAATTACTTGTAGGGAAATGCAAGAGACCTCAGTTAT GATGATGCACTAGGTCCATAGCTGGGACTTTGTGTATGTTCTCGAAATGCGTTTGTCGAGTGCTCATTAAGAAAGTTTCT ATACAAGTTTCTGAACGAACTCCTTAAGAAAAGTTCTCCAAAAGTTCCC		0.138	All/repeat/satellite	Th.bessarabicum TB_CL170_369nt	highly similar	1.000	AY249985.1 Aegilops tauschii clone 4P6-14 tandem...	highly similar	0.999	P170	highly similar	95.122	205	2.27e-91	KK6CL170F : 5’-AGTTCTCCAAAAGTTCCCTATGA-3’	KK6CL170R : 5’-TGTGACGACCAGATGCTTCA-3’
								Ae.crassa 6x AC6x_CL147_369nt	highly similar	1.000	MG323512.1 Agropyron cristatum clone ACRI_TR_CL78 satellite...	highly similar	0.999	P369	highly similar	99.718	354	0
								Ae.tauschii strangulata ATs_CL153_369nt	highly similar	1.000	MK256652.1 Aegilops tauschii microsatellite P170 sequence...	highly similar	0.716
								Ae.tauschii typica ATt_CL97_369nt	highly similar	1.000
		AC4x_CL209_316nt	ON872665	GTAGTCGGGAACCCCCCTCCGGTAGACCGTAAAGAAGCTGGTTGCACTGGGGGTACGTGATCGCATGCATGCAATTGCAC CAAAGTGGTCGGACATGCGGGCACGGCCTACGTAGGGCCCCACGCAAGGTTGGAACGAAAACAGACACAAAACGAACGTT GCGTCACGTCCGGCCAGTGTTTTACGGCATTTTCACGGGGAAAATCCTAGGAAATGCATCGAGCGTCGGAAAAATATGCA AACTGGCGTGGGTGCTGTTGAGGGTGATGCCAACGTGCGGAAAAAGTTTCGTGCCATTTGGCGGAGTCAAAAAAAA		0.077	All/repeat/satellite	Ae.crassa 6x AC6x_CL185_316nt	highly similar	1.000	AF139201.1 Triticum aestivum clone p451 genomic...	highly similar	0.997	P320	more dissimilar	74.619	197	4.79e-30	KK6CL209F : 5’-CAAAGTGGTCGGACATGCG-3’	KK6CL209R : 5’-CCCACGCCAGTTTGCATATT-3’
								Ae.tauschii typica ATt_CL230_317nt	highly similar	1.000	AF087828.1 Triticum aestivum genomic repeat region...	more dissimilar	0.960
								Ae.crassa 6x AC6x_CL215_320nt	more dissimilar	0.960
								Ae.tauschii strangulata ATs_CL249_320nt	more dissimilar	0.960
								Ae.tauschii typica ATt_CL224_320nt	more dissimilar	0.960
								Ae.crassa 4x AC4x_CL232_320nt	somewhat similar	0.960
								*TB	somewhat similar	NOT FOUND
		AC4x_CL219_319nt	ON872666	ACCCGGGCGGGTCCCCACACGCGCTGGCAAAAGTTGGGTGCATTCCGGCAAACCGCACGGGCACTTGCTGTGGAAGCCGG TGGTTTCGGTATGGGTGGAGGGGACCCTCGGTCGTACGTCTCTCCGTCGCATCCGCCAAACTCGCTCATTTTTTTCCACG GGCCACAGTGACCATGCAGGGCACGCACGCCAAAATTTGTCGCGTTTCGACGCTCTACGGATTTTCTATGATTTTCCGGG CCGAAAACCCCGAAAACACTGCCCGGACGTGACGCAACGTGCGTTCGTAGTCGGATTTCGTTCATCTCTGGCGTGCGGT		0.052	All/repeat/satellite	Ae.crassa 6x AC6x_CL202_319nt	highly similar	1.000	AH013688.3 Aegilops tauschii transposon XJ complete...	highly similar	1.000	P320	somewhat similar	84.058	69	1.81e-16	KK6CL219F : 5’-AAAAGTTGGGTGCATTCCGG-3’	KK6CL219R : 5’-AGTGTTTTCGGGGTTTTCGG-3’
								Ae.tauschii typica ATt_CL230_317nt	somewhat similar	0.794
								*TB, ATs	somewhat similar	NOT FOUND
		AC4x_CL228_312nt	ON872667	CTTGGAAACCTAGCTTTGTTTGTGCAAGAGATCATGTGTGCCAAAATTGAGGTGATTTGGAGGTGGTCGAAAAAATCACC GCATTCCGGAGGGACCATTTGGTCTAACTTAAGCCATTTTTTGAACAAAGGTGATTTTTTCCACCACCTCCAAATCACCC AATTTCTCTATGACACGGTGACCCACATGTGCCAAACATGTCCATGAAAGAAAATTTGGAAAAAATATATTTTACAATGC CCCCTTGAGGTATAGACCGATGTTTTGATCAGTCAGTCTAGAGGGCAGTATAAATTCAAAAAAATACAAAAC		0.044	All/repeat/satellite	Ae.crassa 6x AC6x_CL199_311nt	highly similar	1.000				P321	more dissimilar	92.562	242	9.72e-96	KK6CL228F : 5’-GCAAGAGATCATGTGTGCCA-3’	KK6CL228R : 5’-GGGTCACCGTGTCATAGAGA-3’
								Ae.tauschii strangulata ATs_CL221_312nt	highly similar	1.000
								Ae.tauschii typica ATt_CL195_312nt	highly similar	1.000
								*TB	somewhat similar	NOT FOUND
		AC4x_CL232_320nt	ON872668	GCATCACCAGGGCCATCATGCGTGCAAGTTTTCATAATTTTTCGAGACCGTATGAATTTCTTATGGTTTTCTCCGTGAAA CGCACCGAAAACACTGACCGGGCGTGACGCAACGTGCGTTTGGTGCCCGAATTCGTTCAAATCTTGCGTGGGGTCCTAAG ATGGGCATGCCCACTGCCTCCCAAAATTGGGTGACATTTCATGCATGCCACCTCGTACCACCTATGCAACCGGCACTGAT CGGATATGAAGGAGGTCAGCTCCGTAGTGCGTTTTCTTTTCTGACTCAGCCGGTGGACCCCAAACTTTTTGCACACGCCC		0.037	All/repeat/satellite	Ae.crassa 6x AC6x_CL215_320nt	highly similar	1.000	AF087828.1 Triticum aestivum genomic repeat region...	highly similar	0.999	P320	highly similar	96.014	276	3.09e-129	KK6CL232F : 5’-CACACGCCcGCATCAC-3’	KK6CL232R : 5’-ATGGCCCTGGTGATGCg-3’
								Ae.tauschii strangulata ATs_CL249_320nt	highly similar	0.999	AF139201.1 Triticum aestivum clone p451 genomic...	highly similar	0.991
								Ae.tauschii typica ATt_CL224_320nt	highly similar	0.999
								Ae.tauschii typica ATt_CL230_317nt	more dissimilar	0.997
								Ae.crassa 4x AC4x_CL209_316nt	more dissimilar	0.886
								Ae.crassa 6x AC6x_CL185_316nt	somewhat similar	0.882
								*TB	somewhat similar	NOT FOUND
		AC4x_CL258_1307nt	ON872669	AAACGGAGATCGGGCGGGAAAACAAAATTTAGGCGATATTACGAATTTCTAGCGGGAAACGAAATTTAATGTGGGACAGC AAAATTTGGCGGGCTGGTGGTGCTTCCCGCGGACCACTTACAGAAGTTTGTGACCCCGAGAGATAATAATCCAAGCGGCG GCGGCTTTGCCGCCGCTAAGCCATTTTTGCGCGCTTTCCCCTAGTTTTACCCTCATTTTTGACAAGTCTGGAAGCCCCAT CAAATTTCTCTCGTGCCTGCACTGTTTTTAGGCCTTGGTATCCGTTTTGAGACACGTGGCATCATAGTAAAAAAATAGTA ATATTTGTTTTCCGGCGGGAAACGCTCGTTAGCGTTCTAGGGTGGTTCTAGATATGCCAACCGGGCTTGCAGAGC…		0.019	All/repeat/satellite	Ae.crassa 6x AC6x_CL245_1315nt	highly similar	1.000									KK6CL258F : 5’-TGTTGAAATAGAGCGCACCG-3’	KK6CL258R : 5’-CGAAACAATTGCAAACGCGA-3’
								*TB, ATs, ATt	somewhat similar	NOT FOUND
		AC4x_CL244_376nt	ON872670	CCATGTCTAGCTAGAATAGTGTGTTAGGCTCAGGCTAGAGAAGAAACGGGGAACAAACTGATGAAAGAATGATCATACCG AGGGAATTCACTCAGAACTAACAAGAATGATAACGTGCTCCGACTGGAGCGGTTTAGGAACTGCTGGAAGGCTCTAGGGG AATAAAGATGGAATGACTTCTAATTTTTAGGTCCGTATGATTTGAAATACGTGCACACAAACCCCGAGAAAGCGTTCCTG GAAATCTCGGCCCAAAAAAGGACGTTTAGTAATTCTAAAAGGGACTACAGGATGAAAAACAATAGTTTTGGCAGTTAAAG TTTGAGATTCGACGGTGCCGTAGATCCGTTTGGTCATCAGGTGTTACGAGCCACAC		0.025	All/repeat/satellite	Ae.crassa 6x AC6x_CL239_376nt	highly similar	1.000	AY082346.1 Aegilops speltoides clone p1783g12 tandem...	more dissimilar	0.999	BSCL1-1	highly similar	100	36	4.3e-14	KK6CL244F : 5’-AGCGTTCCTGGAAATCTCGG-3’	KK6CL244R : 5’-GTGTGGCTCGTAACACCTGA-3’
								Th.bessarabicum TB_CL2_379nt	somewhat similar	0.885	AY117400.1 Aegilops speltoides subtelomeric repeat Spelt52.1...	more dissimilar	1.000	BSCL1-2	highly similar	100	37	1.2e-14
								*ATs, ATt	somewhat similar	NOT FOUND	MG323511.1 Agropyron cristatum clone ACRI_TR_CL20 satellite...	more dissimilar	0.988	DP4J27982	highly similar	100	31	2.59e-11
											Z54189.1 Secale cereale DNA for satellite...	more dissimilar	0.861	DP4J28086	highly similar	100	31	2.59e-11
											J01264.1 rye (s.cereale) heterochromatin repetitive sequences...	more dissimilar	0.824	CL75	more dissimilar	77.193	57	3.63e-07
														CL301	somewhat similar	74.766	107	5.76e-11
														CL77	somewhat similar	68.75	128	0.000657
		AC4x_CL257_820nt	ON872671	ATAAATAATTATATTACTCATGTGACTCGAATGTGAAATATGATTTTCGATATTTGCTATGTATTTATTCCATTGCATAT TTTGAAATGAAAAAGTGATATGTAGAACAAATCATATTACATTATTTCCAAAATTGTTCAATTTCATACTTTGATAATGA AATGTGATAGCTACAACATCTCATATTTCATTCTTTCCCACAATATGGACCATATGTCATTCTATACATGTGAAATATGA TATCTCTGACAGAACATATTTCATTACTACCAACGAGGACATATCAAATGTCATTTTATACATGTGAAATGTCATAGTTG TTGATGAAAATTTTCAGTTTTGCGTTTAGCAAATTGTATCATATGAAATATAAAATATAATCCTTGTCCTTTCAA…		0.019	All/repeat/satellite	*TB, AC6x, ATs, ATt	somewhat similar	NOT FOUND									KK6CL257F: 5’-ACGTTGCAATCATTTCTATCGGT-3’	KK6CL257R: 5’-ACATATTTCAGTGCTACCAACGA-3’
		AC4x_CL262_491nt	ON872672	CCATGTAGCTTCTATGGTAAGTGTTCCTAGATACAGGAGGAATTATGCTCTTGAAGATGCCGAGTAACCTAGTATTTATT TCAACATGACTTCTTCTGCATGCATACCACACATTTTTCTCGTTCAGAAACACCAATTTACTATGGTTATCTTCGCAATA AATGTGAACCCAGAAGAGTTTTCTTCCAGATTACCATTGGTTCGCCATTGGCATTGGGTATGTATATGTCTTCTTTTCGT TCTCCATTTTACGAAATCCCTGTGGTCTGTTATGGAAAATCACATCTCTACTGCAAATGTAGTGGTTTGTTACCATCTAG CAGATAGGAATGCTATATCTACCGATTCTCGTAGTTAGTATCTTGAACAATGCCTTTCCATATTCAGTACGCTGT…		0.016	All/repeat/satellite	*TB, AC6x, ATs, ATt	somewhat similar	NOT FOUND									KK6CL262F: 5’-TGGCGAACCAATGGTAATCTGG-3’	KK6CL262R: 5’-GCTCTTGAAGATGCCGAGTAAC-3’
Asterisk (*) marks species explicitly NOT having similar repeats under the softest blastn parameters used. The abbreviations in bold, following asterisk, are AC4x, and AC6x, ATt , and ATs, TB; which stay for Aegilops crassa tetraploid, and hexaploid, Aegilops tauschii subsp. typica, and strangulata, Thinopyrum bessarabicum correspondingly.
cluster – the cluster’s name based on species prefix and RepeatExplorer number of assembled cluster
GenBank – GenBank ID
seq – the consensus sequence of cluster’s monomer
pic_path – the layout of TAREAN graph
proportion, % - the estimated proportion of given repeat in the genome
TAREAN annotation – the estimated repeat type
homology to other sequences in this work – the names of other clusters, assembled in this study, if their thrice-repeated sequences produce BLASTN alignment with the given cluster, and the sum of lengths of resulting alignments is longer than 80 % of the shorter sequence.
similarity – the strictest BLASTN task, at which the total alignment of 80% length or more was achieved.
share of cluster consensus covered – the sum of non-overlapping BLASTN alignment lengths, produced at the given task with thrice-repeated sequences, divided by the length of the shorter of two.
homology to repeat-related sequences in Nucleotide DB - the names of other repeats, found in Nucleotide DB if their sequences produce BLASTN alignment with the given cluster, and the sum of lengths of resulting alignments at the given task is longer than 80 % of the shorter sequence.
similarity - the strictest BLASTN task, at which the total alignment of 80% length or more was achieved.
share of cluster consensus covered - the sum of non-overlapping BLASTN alignment lengths, produced at the given task with thrice-repeated sequences, divided by the length of the shorter of two.
homology to oligos and repeats from other works - the names of other repeats, well-described and preselected in our study, if their thrice-repeated sequences produce BLASTN alignment with the given cluster, and the sum of lengths of resulting alignments at the blastn task is longer than 80 % of the shorter sequence.
identity with cluster consensus, % - the blastn parameter of alignment identity
length – the length of the longest produced alignment of thrice-repeated sequences
evalue – the blastn estimate of the spontaneity of the produced longest alignment
primers - the sequences of primers developed for probe amplification for FISH and qPCR analysis

## Sheet: Putative satellites (L. conf.)
Supplementary Table S3. Repeatome annotation table for tetraploid Ae. crassa single RepeatExplorer2 assembly with primers (Putative satellites (L. conf.))
Ae.crassa 4x		cluster	GenBank	seq	pic_path	proportion, %	TAREAN annotation	homology to other sequences in this work	similarity	share of cluster consensus covered	homology to repeat-related sequences in Nucleotide DB	similarity	share of cluster consensus covered	Homology to oligos and repeats from other works	similarity	pident	length	evalue	primers
Paired reads	1652553	Putative satellites (low confidence)
% reads in clusters	71	AC4x_CL8_584nt	ON872673	AGTATTCATTTTTTTGTGCGTAATAAGGAGGCACTTCCTTGCTGCGGCCGTGGACCCAGCTGTCAGCCTCTCCACGTACA GTACTCTTCCGATGGAAGTCGTTCCTTGACCACGTTGACCACGCCGCGCCGAGAGCACCAGGGCGGTGGACGACGGCGAG GCCTAGGAAGGGGACGACGCGGAGCCGGGGAAGACGCGGCAGTGGATGCCCACGCGGAGAGGAGTACGAGGGTTCACTGG TTCGGCTGCGGTGTGAGGCTGCCGTCGCCGCAGAATAACAGGGGGTGTGGGTGAGTAGAGGGATGGCCTGGCCAGCGGTG GGAGTAGTAGGGGGCGGTGAGGCCTCCGCGGCAGCACAGCCGGCCACGGGAGGCAGGAGCAGGCGGCACGACCGG…		0.768	All/repeat	Ae.crassa 6x AC6x_CL6_584nt	highly similar	0.998									KK6CL8F : 5’-GTTCCTTGACCACGTTGACC-3’	KK6CL8R : 5’-CCATCCCTCTACTCACCCAC-3’
								Ae.tauschii strangulata ATs_CL16_551nt	more dissimilar	0.997
								Ae.tauschii typica ATt_CL17_553nt	more dissimilar	0.997
								*TB	somewhat similar	NOT FOUND
		AC4x_CL60_251nt	ON872674	ACATCTCCCCTACTCCACCATCACAGGTGCTTGCTCTAACTTGGCAGAGTGATATTGGTTGCATCTTTCATATGGTGTCT AGCTTGTATTGCTTCTAATTTGTTGAAATGCCTTCTGCTTAGTTTACACATTATACCTGTGAATATGACATGCCTTCCTG TTTTTGGTACATACTACATCCTCCTATCATACCATGTTCTTACATCAAAGTACTGCTCTTGTGTATCCCGCATCAATCAC TTATGATGAGC		0.423	All/repeat	*TB, AC6x, ATs, ATt	somewhat similar	NOT FOUND	AF120172.1 Aegilops bicornis RAPD-generated marker sequence...	more dissimilar	0.793						KK6CL60F : 5’-TCTCCCCTACTCCACCATCA-3’	KK6CL60R : 5’-TCATAAGTGATTGATGCGGGA-3’
		AC4x_CL187_118nt	ON872675	ACGAAACGGGCCAGAATCGGCCAAAACTGCGAGTGTTGATGACCGACACGTAAGCGCACCTTGGGGTTCGACAACCATGG AAATCGCTTTGGGACCCCAAAACGGTGAGTAATAGTCC		0.110	All/repeat/satellite	Th.bessarabicum TB_CL64_118nt	highly similar	1.000	AM285293.1 Secale cereale AFLP marker E-ACT/M-CAA/303...	highly similar	0.983	P351_0	highly similar	94.915	118	3.3e-50
								Ae.crassa 6x AC6x_CL159_118nt	highly similar	1.000	AY551004.1 Triticum aestivum RAPD marker Pm6-X1...	highly similar	0.994	pSc119_2	highly similar	88.136	118	7.24e-37
								Ae.tauschii strangulata ATs_CL204_118nt	highly similar	1.000	KC290896.1 Triticum aestivum clone pTa-86 FISH-positive...	highly similar	1.000	BSCL75-1	somewhat similar	95	20	0.000665
								Ae.tauschii typica ATt_CL212_118nt	highly similar	1.000	KF719093.1 Secale cereale strain J-1-1 tandem...	highly similar	0.766	CL232	somewhat similar	71.642	67	5.46e-05
											KT724938.1 Secale cereale clone BAC 84C15...	highly similar	0.873
		AC4x_CL193_504nt	ON872676	CATGGCATTTTAATTCCAAAAAATTAAAAAATGATCAGAAAAACATGAAACCTTGCTTGATGTAATGTCATGCCACCAAG ATGATGTGGTAAAAAAATTGGCATGTTTGACGAAAGTTTGGACACACACCCCTCACAAACCGGAGCAACTCACTAGAAGG CTCGTGGTTCCGAGAGGGAACAATGCATGTTTGATGACGAACGGGAGATAGCTTCCTCTTACGGCCTTCAAATTTTTTCT ACGTCTAACGTGCACTACTACAACTGTCATGTGAAAATTTGGAAAATTTCAGGGGTCATTTGACCTTTTAAAGACATTTA AGTGATTTTCTAGCCATTTAATGACCGTAATTCAAATTTGAACTACATCTACATGCAACGCCTAACCATAACGGT…		0.104	All/repeat/satellite	Ae.tauschii strangulata ATs_CL167_504nt	highly similar	1.000	KC290912.1 Triticum aestivum clone pTa-451 FISH-positive...	somewhat similar	0.919	FAT	somewhat similar	67.236	351	1.24e-14	KK6CL193F : 5’-TGGTCTCACGGCATGGA-3’	KK6CL193R : 5’-ACTCCATGCATGTGTCCA-3’
								Ae.crassa 6x AC6x_CL14_488nt	somewhat similar	0.835				P501	somewhat similar	70.667	300	1.41e-26
								Ae.tauschii strangulata ATs_CL18_487nt	somewhat similar	0.835				P631	somewhat similar	68.707	147	3.32e-09
								Ae.tauschii typica ATt_CL10_487nt	somewhat similar	0.835
								Ae.crassa 4x AC4x_CL18_487nt	somewhat similar	0.835
								*TB	somewhat similar	NOT FOUND
		AC4x_CL239_178nt	ON872677	GGAGACCTATTTTGAGAAAAGTTTGTGAACGGAAGTTGTTAGCGATGGTTTGGGCAGAAAAAAAGTCAACTGCACGGTGG CTTGAAAAGGCAGTTACGGAGGACTTTCTATGGAGGCTTTGTTCGAGAGCGTTAGTGGCAGGGTTTCGGGGCAAAATTCA CAAAGAGAGGTAATATAT		0.029	All/repeat/satellite	Th.bessarabicum TB_CL211_179nt	highly similar	1.000				CL306_1	somewhat similar	84.127	63	4.14e-15	KK6CL239F : 5’-CACAAAGAGAGGTAATATATGGAGACC-3’	KK6CL239R : 5’-CAAACTTTTCTCAAAATAGGTCTCCATAT-3’
								Ae.crassa 6x AC6x_CL204_178nt	highly similar	1.000
								*ATs, ATt	somewhat similar	NOT FOUND
		AC4x_CL241_88nt	ON872678	ATAAGCTAGTACAAATAATTTTACACTAGAGTTGAACTAGCTCTATAAGCTAGTTCAAATAATTTTACACTAGAGTTGAA CTAGCTCT		0.029	All/repeat/satellite	Th.bessarabicum TB_CL199_44nt	highly similar	0.981				BSCL184-2	highly similar	100	30	1.92e-11
								Ae.crassa 6x AC6x_CL209_44nt	highly similar	1.000				P132	highly similar	96.591	88	1.11e-38
								Ae.tauschii strangulata ATs_CL168_44nt	highly similar	1.000				Oligo-44	more dissimilar	97.727	44	4.41e-17
								Ae.tauschii typica ATt_CL164_44nt	highly similar	1.000				BSCL184-1	somewhat similar	93.75	32	1.76e-09
		AC4x_CL261_553nt	ON872679	AGATCCGGCTTGTAAAATTGAGTTCCAGACGATTTTATGCTTGAAGTATACTCTGCCACCCTCTACCACCCTTCCGTGAG CTCACCTACGGACTGATATATGGACAATAACATATAGAACAATGCACCATCCTTCCATTACAAACTAGAAAGACTACATG TTCAGTCACGACACAAGGAGGAGGCTCTTCGTTGCATCGAAACCCAAGAATTGATGCTTTACATGGTCTATCACCCATCC CGCTACCACCCTCACGTTTTCACCAGCGGATGCATTATTCTTGGATCATAAAGTACATAACAGTTCATCCTCACTCCATT TATGCACTCGAAAAATTATAGGTCATTCCGAATGGTGCAAGATGGCTCGTCGGTGCGATCAACTTACCTTGAAAG…		0.017	All/repeat/satellite	Th.bessarabicum TB_CL198_553nt	highly similar	1.000	MN161206.1 Triticum aestivum clone CentT550 satellite...	more dissimilar	0.994	CL149	more dissimilar	71.845	206	3.65e-28	KK6CL261F : 5’-CACCCTCACGTTTTCACCAG-3’	KK6CL261R : 5’-TTGTGATTGTTTTGGCGGGT-3’
								Ae.crassa 6x AC6x_CL236_553nt	highly similar	1.000	EU333405.1 Secale cereale pSc250 tandem repeat...	somewhat similar	0.908
								*ATs, ATt	somewhat similar	NOT FOUND	JF893454.1 Secale cereale clone BAC 122/F3...	somewhat similar	0.996
											KT724944.1 Secale cereale clone BAC 122F3...	somewhat similar	0.989
		AC4x_CL162_661nt	ON872680	CAAAAAATTGGAAAACCTTCGCATTGTGTCATTATATGTGACCAAGTTTCCAGGAAAAATAATAAACTTGTAATACGGCA ATTATTTTAAAAAAGTGTTCTCAGAAATGAGCTATCATGCGTGAAGATTCATGGCTTTCAAGCCAAATGATCAATCTTAT GGCCACATTCATGGCATAGTTTGTTCAAATGATCTCATATTGTGCACAAGGGTGCATCTTGGAATTCCAAACAATGTTGC CTAAGGAAGTTTTCATTTTCTTTGGACGAAAAATTCATTTTCCATTTTTTGAGTGCCCAAAATGAGTTTTTTTGTGAAGG ACCTACCATATATTTGTTGCAAAATTGGACCAAATCAATTTTCTAAAATACTAGGCCATATTTAATGCACAATTG…		0.154	All/repeat/satellite	Th.bessarabicum TB_CL148_662nt	highly similar	0.999	MG323513.1 Agropyron cristatum clone ACRI_TR_CL80 satellite...	highly similar	0.998	Oligo-1AS	somewhat similar	71.656	314	1.42e-40	KK6CL162F: 5’-TTCAACCACTAGCTAGGAACGG-3’	KK6CL162R: 5’-TGACACAATGCGAAGGTTTTCC-3’
								Ae.tauschii strangulata ATs_CL176_662nt	highly similar	0.999	KX390719.1 Agropyron cristatum clone pAcP27 transposon...	highly similar	0.992
								*AC6x, ATt	somewhat similar	NOT FOUND
Asterisk (*) marks species explicitly NOT having similar repeats under the softest blastn parameters used. The abbreviations in bold, following asterisk, are AC4x, and AC6x, ATt , and ATs, TB; which stay for Aegilops crassa tetraploid, and hexaploid, Aegilops tauschii subsp. typica, and strangulata, Thinopyrum bessarabicum correspondingly.
cluster – the cluster’s name based on species prefix and RepeatExplorer number of assembled cluster
GenBank – GenBank ID
seq – the consensus sequence of cluster’s monomer
pic_path – the layout of TAREAN graph
proportion, % - the estimated proportion of given repeat in the genome
TAREAN annotation – the estimated repeat type
homology to other sequences in this work – the names of other clusters, assembled in this study, if their thrice-repeated sequences produce BLASTN alignment with the given cluster, and the sum of lengths of resulting alignments is longer than 80 % of the shorter sequence.
similarity – the strictest BLASTN task, at which the total alignment of 80% length or more was achieved.
share of cluster consensus covered – the sum of non-overlapping BLASTN alignment lengths, produced at the given task with thrice-repeated sequences, divided by the length of the shorter of two.
homology to repeat-related sequences in Nucleotide DB - the names of other repeats, found in Nucleotide DB if their sequences produce BLASTN alignment with the given cluster, and the sum of lengths of resulting alignments at the given task is longer than 80 % of the shorter sequence.
similarity - the strictest BLASTN task, at which the total alignment of 80% length or more was achieved.
share of cluster consensus covered - the sum of non-overlapping BLASTN alignment lengths, produced at the given task with thrice-repeated sequences, divided by the length of the shorter of two.
homology to oligos and repeats from other works - the names of other repeats, well-described and preselected in our study, if their thrice-repeated sequences produce BLASTN alignment with the given cluster, and the sum of lengths of resulting alignments at the blastn task is longer than 80 % of the shorter sequence.
identity with cluster consensus, % - the blastn parameter of alignment identity
length – the length of the longest produced alignment of thrice-repeated sequences
evalue – the blastn estimate of the spontaneity of the produced longest alignment
primers - the sequences of primers developed for probe amplification for FISH and qPCR analysis

## Sheet: Putative LTR elements
Supplementary Table S3. Repeatome annotation table for tetraploid Ae. crassa single RepeatExplorer2 assembly with primers (Putative LTR elements)
Ae.crassa 4x		cluster	seq	pic_path	proportion, %	TAREAN annotation	homology to other sequences in this work	similarity	share of cluster consensus covered	homology to repeat-related sequences in Nucleotide DB	similarity	share of cluster consensus covered	Homology to oligos and repeats from other works	similarity	pident	length	evalue	primers
Paired reads	1652553	Putative LTR elements
% reads in clusters	71	AC4x_CL18_487nt	AGGGAACGTCCCACCTTTGGGGACGAAACGATATCCATTGCCTCTTATTGCTTTCAAATTTTTTCTCGTGTCAACATAGA ACAACAGGAGTGTTGTGTGAATTTTTGTGATTTTTCGGGGTTCGTTTGGACATTTTTATGCATTAACTGAGTTTTCAATG CATTTATGTGCATAATTCAAATTTGAACTACATGCACATGCTCCAGTGCATATAAATTGGTTGAAAAATCAAATCTGTGT CCTTGGGTGCATGCTTAGGTCCCATGCAAGAAATGGGAATGAATTTCAAACACCAGGGCACCGTTGATTGCCGGCAAAAC ATTGAGATGCCTGGTTTTTAAATTCTAGTAAATCCAAAACTCGTCTGAAATTCATGAAACTTGGCATGCTATCAT…		0.651	All	Ae.crassa 6x AC6x_CL14_488nt	highly similar	1.000	KC290912.1 Triticum aestivum clone pTa-451 FISH-positive...	more dissimilar	0.927	FAT	highly similar	88.747	471	4.52e-164	KK6CL18F : 5’-TCCTGTTGTTCTATGTTGACACG-3’	KK6CL18R : 5’-CATGATGGTTTTCGGTAGGG-3’
							Ae.tauschii strangulata ATs_CL18_487nt	highly similar	1.000				P501	highly similar	90.639	438	5.8e-168
							Ae.tauschii typica ATt_CL10_487nt	highly similar	1.000				P631	more dissimilar	78.125	320	2.15e-68
							Ae.tauschii strangulata ATs_CL167_504nt	somewhat similar	0.947				P335	somewhat similar	84.375	32	0.000246
							Ae.crassa 4x AC4x_CL193_504nt	somewhat similar	0.947				P523	somewhat similar	75.309	81	1.12e-08
							*TB	somewhat similar	NOT FOUND
Asterisk (*) marks species explicitly NOT having similar repeats under the softest blastn parameters used. The abbreviations in bold, following asterisk, are AC4x, and AC6x, ATt , and ATs, TB; which stay for Aegilops crassa tetraploid, and hexaploid, Aegilops tauschii subsp. typica, and strangulata, Thinopyrum bessarabicum correspondingly.
cluster – the cluster’s name based on species prefix and RepeatExplorer number of assembled cluster
seq – the consensus sequence of cluster’s monomer
pic_path – the layout of TAREAN graph
proportion, % - the estimated proportion of given repeat in the genome
TAREAN annotation – the estimated repeat type
homology to other sequences in this work – the names of other clusters, assembled in this study, if their thrice-repeated sequences produce BLASTN alignment with the given cluster, and the sum of lengths of resulting alignments is longer than 80 % of the shorter sequence.
similarity – the strictest BLASTN task, at which the total alignment of 80% length or more was achieved.
share of cluster consensus covered – the sum of non-overlapping BLASTN alignment lengths, produced at the given task with thrice-repeated sequences, divided by the length of the shorter of two.
homology to repeat-related sequences in Nucleotide DB - the names of other repeats, found in Nucleotide DB if their sequences produce BLASTN alignment with the given cluster, and the sum of lengths of resulting alignments at the given task is longer than 80 % of the shorter sequence.
similarity - the strictest BLASTN task, at which the total alignment of 80% length or more was achieved.
share of cluster consensus covered - the sum of non-overlapping BLASTN alignment lengths, produced at the given task with thrice-repeated sequences, divided by the length of the shorter of two.
homology to oligos and repeats from other works - the names of other repeats, well-described and preselected in our study, if their thrice-repeated sequences produce BLASTN alignment with the given cluster, and the sum of lengths of resulting alignments at the blastn task is longer than 80 % of the shorter sequence.
identity with cluster consensus, % - the blastn parameter of alignment identity
length – the length of the longest produced alignment of thrice-repeated sequences
evalue – the blastn estimate of the spontaneity of the produced longest alignment
primers - the sequences of primers developed for probe amplification for FISH and qPCR analysis
