# Supplementary material for: Aegilops crassa Boiss. repeatome characterized using low-coverage NGS as a source of new FISH markers: Application in phylogenetic studies of the Triticeae
Source: Front Plant Sci. 2022 Oct 5;13:980764. doi: 10.3389/fpls.2022.980764 (PMC9621091; doi:10.3389/fpls.2022.980764)
Supplement: Supplementary file 11 [file Table_4.XLSX]

## Sheet: Putative satellites (H. conf.)
Supplementary Table S4. Repeatome annotation table for tetraploid Th.bessarabicum single RepeatExplorer2 assembly with primers (Putative satellites (H. conf.))
Th.bessarabicum		cluster	GenBank	seq	pic_path	proportion, %	TAREAN annotation	homology to other sequences in this work	similarity	share of cluster consensus covered	homology to repeat-related sequences in Nucleotide DB	similarity	share of cluster consensus covered	homology to oligos and repeats from other works	similarity	pident	length	evalue	primers
Paired reads	2000000	Putative satellites (high confidence)
% reads in clusters	75	TB_CL2_379nt	ON872681	GCTCGTGTGTGTGTGCATGTGTAAAGTCTTCCAGATCATGATAATTAGAAGTCCTATCATCTCAATTCCCCGATACCTTT CCAACACCTATGAAAATTACTCAAACGGAGCTCGTTCTGACTCACGTTGATAGTCTCGTTCAATACCCTCTATAGGGTGA ATTTTGTCTTTTCTCTGTTCACCGATTCTTCCCTAATGTGAGCCTAACACCATGTTGTACCCAGTCCATGGTCAAGGCGC ATATTTCTGCAGACCATACGGATGAGTTGGCCCATAAAATTTCGAGCTGTAAGTGCGAAATCGTTCATTTTTTCAATCTT CCGATCCATTTTTGAGGGCACGAACGGCCTTTTTTGGGCTAGATATTTTCTGTGCGCGT		1.397	All/repeat/satellite	Ae.crassa 6x AC6x_CL239_376nt	somewhat similar	0.833	AB016971.1 Leymus racemosus DNA repeat sequence...	highly similar	1.000	BSCL5-1	highly similar	100	34	5.62e-13	TBCL2F; 5'-AGCTCGTTCTGACTCACGTT-3'	TBCL2R; 5'-CGTGCCCTCAAAAATGGATCG-3'
								Ae.crassa 4x AC4x_CL244_376nt	somewhat similar	0.814	AB074439.1 Haynaldia villosa repeat region clone:pDv24...	highly similar	0.995	BSCL5-2	highly similar	100	39	9.33e-16
								*ATs, ATt	somewhat similar	NOT FOUND	U91645.1 Agropyron cristatum strain Hycrest primer...	highly similar	1.000	CL77	highly similar	96.316	190	5.05e-88
											AF472572.1 Haynaldia villosa tandem repeat sequence...	highly similar	0.781	DP4J20764	highly similar	100	31	2.61e-11
											DQ481543.1 Thinopyrum bessarabicum strain PI531711 clone...	more dissimilar	0.983	DP4J30938	highly similar	100	31	2.61e-11
														DP4J31304	highly similar	100	31	2.61e-11
														CL116	somewhat similar	69.198	237	1.2e-19
														CL301	somewhat similar	84.211	57	4.77e-12
														CL75	somewhat similar	74.013	304	2.47e-47
		TB_CL64_118nt	ON872682	CCGAAGTGATTTCCATGGTTGTTGAACCCCGAGGTGCGTTTACGTGTCGGTCATCAACACTCGCAGTTTTGGCCGATTCT GGCCCGTTTCGTGGACTATTACTCACTGTTTTGGGGTC		0.510	All/repeat/satellite	Ae.crassa 6x AC6x_CL159_118nt	highly similar	1.000	KF719093.1 Secale cereale strain J-1-1 tandem...	highly similar	0.986	BSCL75-1	highly similar	100	37	3.47e-15	TBCL64F; 5'-GTGCGTTTACGTGTCGGTCA-3'	TBCL64R; 5'-AGTAATAGTCCACGAAACGGGC-3'
								Ae.tauschii strangulata ATs_CL204_118nt	highly similar	1.000	KT724938.1 Secale cereale clone BAC 84C15...	highly similar	1.000	P351_0	highly similar	94.068	118	1.53e-48
								Ae.tauschii typica ATt_CL212_118nt	highly similar	1.000	AJ517227.1 Hordeum brachyantherum satellite DNA p2542-2213...	more dissimilar	1.000	pSc119_2	highly similar	90.678	118	7.19e-42
								Ae.crassa 4x AC4x_CL187_118nt	highly similar	0.992	AM285293.1 Secale cereale AFLP marker E-ACT/M-CAA/303...	more dissimilar	0.921	BSCL75-2	somewhat similar	96.875	32	2.03e-10
											AY551004.1 Triticum aestivum RAPD marker Pm6-X1...	more dissimilar	1.000	CL232	somewhat similar	78.571	56	8.65e-09
		TB_CL157_568nt	ON872683	TTTTGGCCCTGAAAGTCAAAGAACATGATTCGCCGCTGCTTTTCGAACAAGTTTCTGAACCCATTTGCACTTCCTTTTGA ATGAAATTCTAGATATTACGTTGATTATAGACATTAGTCACCCCGGTAGGGACAAATGTTGCTTTCTGTACATGCTCTAT GATCCGGGAAATCCCATTTGGCCGTAAATTCAAGTAAATCCAGCGCCTATAAGCCTTATACTCCTTGTTTTCGCCGTGTG GCATGGTGTAACTTATGTGTCTGACAGCCATGAACCAAAGGGCATTCCTAGCATCAGTCAATATATATGTGCAAACAATA TCTCCAGTATTGAGGACACAAAATTTTAGGGCATTGCAGAGAAAAGCGTCACGGGAAACTGAAATTCTTTCAAGG…		0.062	All/repeat/satellite	Ae.tauschii strangulata ATs_CL232_566nt	highly similar	1.000	AB016967.1 Leymus racemosus DNA repeat sequence...	highly similar	1.000	BSCL158-1	highly similar	100	38	5.06e-15	TBCL157F; 5'-CTCCTTGTTTTCGCCGTGTG-3'	TBCL157R; 5'-TACTTGTGGGTCCGAAACGG-3'
								Ae.tauschii typica ATt_CL231_567nt	highly similar	1.000	AB077234.1 Triticum aestivum DNA TaiI-family tandem...	highly similar	1.000	BSCL158-2	highly similar	100	31	3.94e-11
								*AC6x, AC4x	somewhat similar	NOT FOUND	FJ904940.1 Secale cereale clone BAC 126/C20...	highly similar	1.000	BSCL158-3	somewhat similar	100	27	1.31e-08
											MN161205.1 Triticum aestivum clone CentT566 satellite...	highly similar	1.000	BSCL158-4	somewhat similar	100	25	1.6e-07
											AB037168.1 Triticum aestivum DNA repeat sequence...	more dissimilar	1.000	BSCL158-5	somewhat similar	100	25	1.6e-07
														P369	somewhat similar	86.842	38	1.6e-07
		TB_CL198_553nt	ON872684	CCTCCGAAATGTTGTCGAAGCCGGCGAGTGGGTTATGGACGCATACAACTTCTCGTTGTGATCGTTTTGGCGGGTCATGG AGCTCCAATGGAGTTTTCATGGCCAAATTGTGGCCGCTTTATGGATACAACATCGCGGGACAGACCGTGAATACAACTTA TAGGGTAAGTTGATCGCACCGACGAGCCATCTTGCACCATTCAGAATGACCTATAATTTTTCGTGTGCATGAACAGAATG AGGATGAGCTGCTATGTACTTTATGATCCAAGAATAATGCATCCGCTGGTGAAAACGTGAGGGTGGTAGCGGGATGGGTG GTAGACCATGTAAAGCATGAATTCTTCGGTTACGATGCAACGAAGAGCCTCCTCCTTCTGTCGTGACTGAACCTG…		0.020	All/repeat/satellite	Ae.crassa 6x AC6x_CL236_553nt	highly similar	1.000	MN161206.1 Triticum aestivum clone CentT550 satellite...	more dissimilar	0.993	CL149	more dissimilar	71.28	289	6.18e-38	TBCL198F; 5'-AGGGTAAGTTGATCGCACCG-3'	TBCL198R; 5'-TATCACCCATCCCGCTACCA-3'
								Ae.crassa 4x AC4x_CL261_553nt	highly similar	1.000	EU333405.1 Secale cereale pSc250 tandem repeat...	somewhat similar	0.996
								*ATs, ATt	somewhat similar	NOT FOUND	JF893454.1 Secale cereale clone BAC 122/F3...	somewhat similar	0.996
											KT724944.1 Secale cereale clone BAC 122F3...	somewhat similar	0.987
		TB_CL199_44nt	ON872685	CTCTATAGCCTAGTTCAAATAATTTTACACTAGAGTTGAACTAG		0.020	All/repeat/satellite	Ae.crassa 6x AC6x_CL209_44nt	highly similar	1.000				BSCL184-2	highly similar	100	35	1.34e-14
								Ae.tauschii strangulata ATs_CL168_44nt	highly similar	1.000				Oligo-44	highly similar	92.683	41	6.25e-13
								Ae.tauschii typica ATt_CL164_44nt	highly similar	1.000				P132	highly similar	100	44	1.33e-19
								Ae.crassa 4x AC4x_CL241_88nt	highly similar	1.000				BSCL184-1	somewhat similar	93.103	29	3.09e-08
		TB_CL211_179nt	ON872686	GTCAACTGCACGGTGGCTTGAAAAGGCAGTTATGGAGGAGTTTCTATGCAGGCTTTGTTCGAGAGCGTCAGTGGAAGGGT TTTCGGGGCAAAATTCACAAAGGGAGGTCATATATGGAGACCTATTTTGAGAAAAGTTTGTGAACGGAAGTTGTTAGTGA TGGTTTGGGCAGAAAAAAA		0.016	All/repeat/satellite	Ae.crassa 6x AC6x_CL204_178nt	highly similar	1.000	FJ594248.1 Aegilops speltoides subtelomeric repeat pSp1B16.1...	somewhat similar	0.834	CL306_1	more dissimilar	81.102	127	1.36e-27	TBCL211F; 5'-TCTCAAAAATACGCCAGAAACCG-3'	TBCL211R; 5'-GGGTCTTTCGGAGGGACTGC-3'
								Ae.crassa 4x AC4x_CL239_178nt	highly similar	1.000	AY117402.1 Aegilops speltoides subtelomeric repeat Spelt1...	somewhat similar	0.819	P351_1	somewhat similar	70.303	165	2.63e-11
								*ATs, ATt	somewhat similar	NOT FOUND	EF469549.1 Triticum aestivum clone Tri-MS-6 subtelomeric...	somewhat similar	0.838
											FJ617549.1 Aegilops speltoides subtelomeric repeat pSp1B16.3...	somewhat similar	0.819
Asterisk (*) marks species explicitly NOT having similar repeats under the softest blastn parameters used. The abbreviations in bold, following asterisk, are AC4x, and AC6x, ATt , and ATs, TB; which stay for Aegilops crassa tetraploid, and hexaploid, Aegilops tauschii subsp. typica, and strangulata, Thinopyrum bessarabicum correspondingly.
cluster – the cluster’s name based on species prefix and RepeatExplorer number of assembled cluster
GenBank – GenBank ID
seq – the consensus sequence of cluster’s monomer
pic_path – the layout of TAREAN graph
proportion, % - the estimated proportion of given repeat in the genome
TAREAN annotation – the estimated repeat type
homology to other sequences in this work – the names of other clusters, assembled in this study, if their thrice-repeated sequences produce BLASTN alignment with the given cluster, and the sum of lengths of resulting alignments is longer than 80 % of the shorter sequence.
similarity – the strictest BLASTN task, at which the total alignment of 80% length or more was achieved.
share of cluster consensus covered – the sum of non-overlapping BLASTN alignment lengths, produced at the given task with thrice-repeated sequences, divided by the length of the shorter of two.
homology to repeat-related sequences in Nucleotide DB - the names of other repeats, found in Nucleotide DB if their sequences produce BLASTN alignment with the given cluster, and the sum of lengths of resulting alignments at the given task is longer than 80 % of the shorter sequence.
similarity - the strictest BLASTN task, at which the total alignment of 80% length or more was achieved.
share of cluster consensus covered - the sum of non-overlapping BLASTN alignment lengths, produced at the given task with thrice-repeated sequences, divided by the length of the shorter of two.
homology to oligos and repeats from other works - the names of other repeats, well-described and preselected in our study, if their thrice-repeated sequences produce BLASTN alignment with the given cluster, and the sum of lengths of resulting alignments at the blastn task is longer than 80 % of the shorter sequence.
identity with cluster consensus, % - the blastn parameter of alignment identity
length – the length of the longest produced alignment of thrice-repeated sequences
evalue – the blastn estimate of the spontaneity of the produced longest alignment
primers - the sequences of primers developed for probe amplification for FISH and qPCR analysis

## Sheet: Putative satellites (L. conf.)
Supplementary Table S4. Repeatome annotation table for tetraploid Th.bessarabicum single RepeatExplorer2 assembly with primers (Putative satellites (L. conf.))
Th.bessarabicum		cluster	GenBank	seq	pic_path	proportion, %	TAREAN annotation	homology to other sequences in this work	similarity	share of cluster consensus covered	homology to repeat-related sequences in Nucleotide DB	similarity	share of cluster consensus covered	homology to oligos and repeats from other works	similarity	pident	length	evalue	primers
Paired reads	2000000	Putative satellites (low confidence)
% reads in clusters	75	TB_CL97_337nt	ON872687	TAAAAAAATGAAATCCCTTTGTAACAGATGAGTTTTCGTCCGAAACCCTGATACTTCGAAAGAGATTGTCCATTTTGTAC ACGAAGTGCATCCAGTTTTTGCCGTAACCCTCTCAACTTTTTAGCACATGCTATGTGGGTGAAATGATGATACCATGCCA ACTTTCAACCTTTTCAGAGTTCATTTGTAGTGCTTTTCAATTTCAGGGTCATTTAGCTCAAAAAAATCAGTAAATGCATG AAAAATAGCAAATGAAGTCAGAAAGGGTTGAAAATTGATGATGTGGCTTTGAATGGTGCATTTTGAACACACAAAAAGTC TGGAGTTGAAATAAGTT		0.300	All/repeat/mobile_element/Class_II/Subclass_1/TIR/EnSpm_CACTA	Ae.crassa 6x AC6x_CL2_343nt	highly similar	1.000	AB003255.1 Aegilops triuncialis var. triuncialis DNA...	highly similar	0.998	P335	highly similar	95.941	271	7.06e-126	TBCL97F; 5'-TCGTCCGAAACCCTGATACT-3'	TBCL97R; 5'-AGGGTTACGGCAAAAACTGGA-3'
								Ae.tauschii strangulata ATs_CL11_337nt	highly similar	0.998	AB022723.1 Psathyrostachys juncea DNA tandem repetitive...	highly similar	1.000	P720	highly similar	89.619	289	3.38e-104
								Ae.tauschii typica ATt_CL1_337nt	highly similar	0.998	AH014393.2 Hordeum vulgare subsp. vulgare transposons...	highly similar	0.915	pAs1-3	highly similar	96.429	56	6.34e-22
								Ae.crassa 4x AC4x_CL3_339nt	highly similar	1.000	D30736.1 Aegilops squarrosa repetitive DNA sequence...	highly similar	1.000	AFA-3	more dissimilar	95.556	45	6.68e-16
								Ae.tauschii strangulata ATs_CL51_343nt	more dissimilar	0.999	HM536207.1 Hordeum vulgare clone pHv-1123 repeat...	highly similar	1.000	pAs1-1	more dissimilar	94.231	52	4.5e-18
														pAs1-6	more dissimilar	94.643	56	3.03e-20
														AFA-4	somewhat similar	90.625	32	3.24e-07
														Oligo-pTa535-1	somewhat similar	82.051	39	1.38e-05
														Oligo-pTa535-2	somewhat similar	82.051	39	1.38e-05
														pAs1-4	somewhat similar	89.286	56	1.91e-16
		TB_CL148_662nt	ON872688	TCGCATTGTGTCATTATATGTGACCAAGTTACCAGGAAAAATAATAAACTTGTAATACGGCAATTATTTTAAAAAAGTGT TCTCAGAAATGAGCTATCATGTGTGAAGATTCATGGCTTTCAAGCCAAATGATCAATCTTATGGCCACATTCATGGCATA GTTTGTTCAAATGATCTCATATTGTGCACAAGGGTGCATCTTGGAATGGCAAACAATGTTGCCTAAGGAAGTTTTCATTT TCTTTGGACGAAAAATTCATTTTCCATTTTTCGAGTGCCCAAAATGAGTTTTTTTGTGAAGGACCTACCATATATTTGTT GCAAAATTGGACCAAATCAATTTTCTAAAATACTAGGCCATATTTAATGCACAATTGACCAAATGGTTGGGTGTC…		0.085	All/repeat/satellite	Ae.tauschii strangulata ATs_CL176_662nt	highly similar	1.000	MG323513.1 Agropyron cristatum clone ACRI_TR_CL80 satellite...	highly similar	1.000	Oligo-1AS	more dissimilar	72.727	286	4.98e-40	TBCL148F; 5'-CGATTCAGTAGGAAGCGGGT-3'	TBCL148R; 5'-AAAATGCGGTCAAAACGGCG-3'
								Ae.crassa 4x AC4x_CL162_661nt	highly similar	1.000	KX390719.1 Agropyron cristatum clone pAcP27 transposon...	highly similar	0.992
								*AC6x, ATt	somewhat similar	NOT FOUND
		TB_CL149_333nt	ON872689	CCCGGAGACGCGTGCCGCCTCTTCAGACATGCCACCACACCTCCCGGCATGTATGAGGGCCCGGTGCGACGCTCCGGTGG CATTGCTACCCCCCAGGGCCCCCGTCCCGCCTAACCCTGGAGCGGTTGACCACGAGATCTAGCCCTTTGACTTTCCCCGG ACGGGCTTTGACCAGTGGACCTCTCCACCCGGTTGTGATAGGTCAGCCCATAGGAACACTTGGGAGCAACGTCCGGGCCA AACCCACAGCAAGATCCCCTCCGTGTAGACCCGACGCGGCCGTTTCCCCCCTCCAGGTGCCGGCGGCGGCGCCGTCCGTG AGGGGGGCCACAC		0.085	All/repeat/satellite	Ae.crassa 6x AC6x_CL121_333nt	highly similar	1.000	KC290905.1 Triticum aestivum clone pTa-465 FISH-positive...	highly similar	1.000	BSCL156-1	highly similar	100	37	1.05e-14	TBCL149F; 5'-CATGTATGAGGGCCCGGTG-3'	TBCL149R; 5'-GTGGAGAGGTCCACTGGTCA-3'
								Ae.tauschii strangulata ATs_CL189_330nt	highly similar	1.000	EF560592.1 Triticum turgidum subsp. durum retrotransposon...	more dissimilar	0.967	BSCL156-3	highly similar	100	33	1.76e-12
								Ae.tauschii typica ATt_CL165_332nt	highly similar	1.000				P334	highly similar	92.988	328	1.48e-137
								Ae.crassa 4x AC4x_CL131_334nt	highly similar	1.000				BSCL156-2	somewhat similar	96.667	30	7.52e-09
		TB_CL170_369nt	ON872690	CCTATGAAAGAATCCTTTGAAGCATCTGGTCGTCACAAACGTTTTGACTACTTGTGGAGCCAAAACGGACTCCGTATGAG TCAGATATCCATGTTTCAGTTAACACTGCGCAAAACTGATTCCGAACGACAGTTACAGACTAGTTCTTGTGTAGTTGCAT TCGATTTTTTCCATTCTACTTCACTAAACATCTCCATATGAGATCCAATTACTTCTAGGGAAATGCAAGAGACCTTAGTT ATGATGATGCACTAGGTCCACAGCTGGGACTTTGTGTATGTTCTCCAAAGGCGTTTGTCGAGTGCTCATTAAGAAAGTTT CTGTACAAGTTTCTGAACGAACTCCTTAAGAAAAGTTCTCCAAAAGTTC		0.036	All/repeat/satellite	Ae.crassa 6x AC6x_CL147_369nt	highly similar	1.000	AY249985.1 Aegilops tauschii clone 4P6-14 tandem...	highly similar	1.000	P170	highly similar	94.66	206	2.93e-90	TBCL170F; 5'-TTGAAGCATCTGGTCGTCACA-3'	TBCL170R; 5'-ATGAGCACTCGACAAACGCC-3'
								Ae.tauschii strangulata ATs_CL153_369nt	highly similar	1.000	MG323512.1 Agropyron cristatum clone ACRI_TR_CL78 satellite...	highly similar	0.998	P369	highly similar	97.727	352	2.01e-176
								Ae.tauschii typica ATt_CL97_369nt	highly similar	1.000	MK256652.1 Aegilops tauschii microsatellite P170 sequence...	highly similar	0.717
								Ae.crassa 4x AC4x_CL170_369nt	highly similar	1.000
		TB_CL192_344nt	ON872691	GCATGCAGGTGTGGTCCCCCCTCCCCCCTCGGGCGGTTTCCAGATCGAGGACCCATCCGGTGGCCCCGGCGGTCTAGGGC GTTGACCGGCACCGAGAGGGGGTAGGCCACGGTGAATAACTGCTTCTTCGTGTTACGGCAGGTCATCGCGAGATGACAGA CCAAGTCTAAGCCCGTTCTGTCACAGGATCGCCCACCGAAGACTCGGTCTCGCGGACGAACGCAGCCGGTCCTCGACGTT CCCGCCCGTCTGTGTGGTTCGTGAGGCATGTGTCACGTCAAGGACGTGCGTAGGTTATTCCAACAACACACCACCCATTT GCATGCATATGCATGGGGCCTTGC		0.025	All/repeat/satellite	Ae.tauschii typica ATt_CL242_337nt	highly similar	0.941									TBCL192F; 5'-AGGCCACGGTGAATAACTGC-3'	TBCL192R; 5'-ACGGGCTTAGACTTGGTCTG-3'
								*AC6x, ATs, AC4x	somewhat similar	NOT FOUND
		TB_CL195_856nt	ON872692	ATTTAGTTTAATTCCAGCGCATTCCAATTTTGGAGAGGGCCCAGTTTCCATTTCGGGCCAGTCCAGATCTGGACATTTCC TTATTCGGCTTATTCCATTTCTGTCAATGTCCATTTCTGGCAGTATATGACTTATAGCACTTGTGAGCATTTTTCTACAG TAACTTATGCATATTATATATTATTTTGGGTTAGAAAAATCCACCTAATCCATCTATGGCATTAGATTCATCATTTTAGC AAGTTTGCAAACATGTCATTTTTACAGCATATGCCATTTTGTCATTTTTGTATGATTTTGTGTGATTTTCATATGAGCAG TACTTGGACATGATTTGGAGCATAAACATGCCATCTTACTGTTGGATTTTAATTCATGCCAATATATGCACTGTG…		0.021	All/repeat/satellite	*AC6x, ATs, ATt, AC4x	somewhat similar	NOT FOUND				Oligo-6DS.2	more dissimilar	71.951	410	2.58e-51	TBCL195F; 5'-TGCCCTGTGCCTATGACAAC-3'	TBCL195R; 5'-GGGGGTTTTGGAGGATGACA-3'
Asterisk (*) marks species explicitly NOT having similar repeats under the softest blastn parameters used. The abbreviations in bold, following asterisk, are AC4x, and AC6x, ATt , and ATs, TB; which stay for Aegilops crassa tetraploid, and hexaploid, Aegilops tauschii subsp. typica, and strangulata, Thinopyrum bessarabicum correspondingly.
cluster – the cluster’s name based on species prefix and RepeatExplorer number of assembled cluster
GenBank – GenBank ID
seq – the consensus sequence of cluster’s monomer
pic_path – the layout of TAREAN graph
proportion, % - the estimated proportion of given repeat in the genome
TAREAN annotation – the estimated repeat type
homology to other sequences in this work – the names of other clusters, assembled in this study, if their thrice-repeated sequences produce BLASTN alignment with the given cluster, and the sum of lengths of resulting alignments is longer than 80 % of the shorter sequence.
similarity – the strictest BLASTN task, at which the total alignment of 80% length or more was achieved.
share of cluster consensus covered – the sum of non-overlapping BLASTN alignment lengths, produced at the given task with thrice-repeated sequences, divided by the length of the shorter of two.
homology to repeat-related sequences in Nucleotide DB - the names of other repeats, found in Nucleotide DB if their sequences produce BLASTN alignment with the given cluster, and the sum of lengths of resulting alignments at the given task is longer than 80 % of the shorter sequence.
similarity - the strictest BLASTN task, at which the total alignment of 80% length or more was achieved.
share of cluster consensus covered - the sum of non-overlapping BLASTN alignment lengths, produced at the given task with thrice-repeated sequences, divided by the length of the shorter of two.
homology to oligos and repeats from other works - the names of other repeats, well-described and preselected in our study, if their thrice-repeated sequences produce BLASTN alignment with the given cluster, and the sum of lengths of resulting alignments at the blastn task is longer than 80 % of the shorter sequence.
identity with cluster consensus, % - the blastn parameter of alignment identity
length – the length of the longest produced alignment of thrice-repeated sequences
evalue – the blastn estimate of the spontaneity of the produced longest alignment
primers - the sequences of primers developed for probe amplification for FISH and qPCR analysis

## Sheet: Putative LTR elements
Supplementary Table S4. Repeatome annotation table for tetraploid Th.bessarabicum single RepeatExplorer2 assembly with primers (Putative LTR elements)
Th.bessarabicum		cluster	seq	pic_path	proportion, %	TAREAN annotation	homology to other sequences in this work	similarity	share of cluster consensus covered	homology to repeat-related sequences in Nucleotide DB	similarity	share of cluster consensus covered	Homology to oligos and repeats from other works	similarity	pident	length	evalue
Paired reads	2000000	Putative LTR elements
% reads in clusters	75	TB_CL82_7979nt	GTGGATGATGATGATTGATCTTCATCCCCAGCGGAGTCGCCAAAAAGTGTGTTGACACACGAACACGTCACGTGTACCCT CGACGCCGGGGGTGATGCACCGCAGCTCACGTCGAAGGAGACCCGACCGACAGCGCGATACGCAAGACAGTCGGCGGGTG CTTTTGAGACCCGAAACCCCACACGCCCGGGAGGGACCCCGTCAGGGCGCGCGGCGGCTATGGGCTGCCCTAGGTCGATT CGCTCGCCCCTAGAGCCTCGGGATTCGCAGCTCTCCAACACGAAGAACAACGAAGAACGAGAGAGAAAAACGATGGAGAG ATAAAACGTAGATAAAAAGTAGTATATTGATTTGTTCGATTGTGTGTTGTTCAATCGGCCGTCACCCCTAACATA…		0.386	All/repeat/mobile_element/Class_I/LTR/Ty3_gypsy/non-chromovirus/OTA/Tat/Ogre	*AC6x, ATs, ATt, AC4x	somewhat similar	NOT FOUND				CL178_1	somewhat similar	82.609	46	6.47e-07
		TB_CL94_5486nt	CTCAATCCCGCAACCCGCGGCGCGTCGTGACGAGGCGTGGCGTGGCGAGGCGGGCGGCGGAGGAGGAGCGCGCGTGTAGC TCTTCTCTTCTCAAGCTCCAATAGCATGTAGAAGAGAAACCCTTATAAGGAGGTCCAACTCCCACCCAACTTCCGGGGTG GGACTAAACTTTAGTCCCACTCACACCACTCACAAGCTATGCATGAATGGGCCAAGAGAATTTCAGAATTTTAGTTGGGC TTTGGGCCAAAAGCCTACTAGCAAATTCCAACAATCCCCCACAAAGTCTCATTGGCACATCTCATCACTTAGTTCCAAAA CATTGTTTATATACCGGTGCTCAGTGGAGACTGTAAAGTTGAACTTCCACTTAGAGCTCTATGCTACACTAGTAA…		0.308	All/repeat/mobile_element/Class_I/LTR/Ty1_copia/TAR	*AC6x, ATs, ATt, AC4x	somewhat similar	NOT FOUND
Asterisk (*) marks species explicitly NOT having similar repeats under the softest blastn parameters used. The abbreviations in bold, following asterisk, are AC4x, and AC6x, ATt , and ATs, TB; which stay for Aegilops crassa tetraploid, and hexaploid, Aegilops tauschii subsp. typica, and strangulata, Thinopyrum bessarabicum correspondingly.
cluster – the cluster’s name based on species prefix and RepeatExplorer number of assembled cluster
seq – the consensus sequence of cluster’s monomer
pic_path – the layout of TAREAN graph
proportion, % - the estimated proportion of given repeat in the genome
TAREAN annotation – the estimated repeat type
homology to other sequences in this work – the names of other clusters, assembled in this study, if their thrice-repeated sequences produce BLASTN alignment with the given cluster, and the sum of lengths of resulting alignments is longer than 80 % of the shorter sequence.
similarity – the strictest BLASTN task, at which the total alignment of 80% length or more was achieved.
share of cluster consensus covered – the sum of non-overlapping BLASTN alignment lengths, produced at the given task with thrice-repeated sequences, divided by the length of the shorter of two.
homology to repeat-related sequences in Nucleotide DB - the names of other repeats, found in Nucleotide DB if their sequences produce BLASTN alignment with the given cluster, and the sum of lengths of resulting alignments at the given task is longer than 80 % of the shorter sequence.
similarity - the strictest BLASTN task, at which the total alignment of 80% length or more was achieved.
share of cluster consensus covered - the sum of non-overlapping BLASTN alignment lengths, produced at the given task with thrice-repeated sequences, divided by the length of the shorter of two.
homology to oligos and repeats from other works - the names of other repeats, well-described and preselected in our study, if their thrice-repeated sequences produce BLASTN alignment with the given cluster, and the sum of lengths of resulting alignments at the blastn task is longer than 80 % of the shorter sequence.
identity with cluster consensus, % - the blastn parameter of alignment identity
length – the length of the longest produced alignment of thrice-repeated sequences
evalue – the blastn estimate of the spontaneity of the produced longest alignment
