# Supplementary material for: Aegilops crassa Boiss. repeatome characterized using low-coverage NGS as a source of new FISH markers: Application in phylogenetic studies of the Triticeae
Source: Front Plant Sci. 2022 Oct 5;13:980764. doi: 10.3389/fpls.2022.980764 (PMC9621091; doi:10.3389/fpls.2022.980764)
Supplement: Supplementary file 12 [file Table_5.XLSX]

## Sheet: Putative satellites (H. conf.)
Supplementary Table S5. Repeatome annotation table for the Th.bessarabicum+Ae.tauschii subsp. strangulata+Ae.crassa 4x comparative RepeatExplorer2 assembly (Putative satellites (H. conf.))
TB+ATs+AC4x		cluster	seq	pic_path	proportion, %	TAREAN annotation	ATs, %	TB, %	AC4x, %	homology to other sequences in this work	similarity	share of cluster consensus covered	homology to repeat-related sequences in Nucleotide DB	similarity	share of cluster consensus covered	Homology to oligos and repeats from other works	similarity	pident	length	evalue
Paired reads	2000000	Putative satellites (high confidence)
% reads in clusters	73	TB+ATs+AC4x_CL6_339nt	GTTTTTTAAACTTATTTGAACTCCAGACTTTTTGTGTGTTCAAAATGCACCATTCAAAGCCACATCATCAATTTTCAACC CTTTCTGACTTCATTTGTTATTTTTCATGCATTTACTAATTATTTTGAGCTATAAGACCCTAAAATTGAAAAGCATTTCA AATGAACTCTGAAAAGGTTGAAAGTTGGCATGGTATCATCATTTCACCCACATAGCATGTGCAAAAAAGTAGAGAGGGTT ACGGCAAAAACTGGATGCACTTCGTGTACAAAATGGACAATCTCTTTCGAAGTATCAGGGTTTCGGACGAGAACTCATCT GTTACACGGGCACTTCAAT		0.951	All/repeat	36.20	6.59	57.20	Th.bessarabicum TB_CL97_337nt	highly similar	0.986	AB003255.1 Aegilops triuncialis var. triuncialis DNA...	highly similar	0.986	P335	highly similar	92.446	278	1.56e-112
ATs A. tauschii strangulata reads	500000									Ae.crassa 6x AC6x_CL2_343nt	highly similar	1.000	AB022723.1 Psathyrostachys juncea DNA tandem repetitive...	highly similar	0.997	P720	highly similar	87.119	295	3.45e-94
KTB T. bessarabicum reads	500000									Ae.tauschii strangulata ATs_CL11_337nt	highly similar	0.986	AH014393.2 Hordeum vulgare subsp. vulgare transposons...	highly similar	0.986	pAs1-3	highly similar	96.429	56	6.37e-22
AC4x A. crassa reads	1000000									Ae.tauschii strangulata ATs_CL51_343nt	highly similar	1.000	D30736.1 Aegilops squarrosa repetitive DNA sequence...	highly similar	0.986	pAs1-4	highly similar	98.214	56	1.37e-23
										Ae.tauschii typica ATt_CL1_337nt	highly similar	0.986	HM536207.1 Hordeum vulgare clone pHv-1123 repeat...	highly similar	0.959	pAs1-1	more dissimilar	94.231	52	4.53e-18
										Ae.crassa 4x AC4x_CL3_339nt	highly similar	1.000				pAs1-6	more dissimilar	94.643	56	3.05e-20
																AFA-3	somewhat similar	91.892	37	6.29e-10
																AFA-4	somewhat similar	92.5	40	1.48e-11
																Oligo-pTa535-1	somewhat similar	97.059	34	5.17e-11
																Oligo-pTa535-2	somewhat similar	97.059	34	5.17e-11
		TB+ATs+AC4x_CL82_379nt	GCACAGAAAATATCTAGCCCAAAAAAGGCCGTTCGTGCCCTCAAAAATGGATCGGAAGATTGAAAAAATGAACGATTTCG CACTTACAGCTCGAAATTTTATGGGCCAACTCATCCGTATGGTCTGCAGAAATATGCGCCTTGACCATGGACTGGGTACA ACATGGTGTTAGGCTCACATTAGGGAAGAATCGGTGAACAGAGAAAAGACAAAATTCACCCTATAGAGGGTATTGAACGA GACTATCAACGTGAGTCAGAACGAGCTCCGTTTGAGTAATTTTCATAGGTGTTGGAAAGGTATCGGGGAATTGAGATGAT AGGACTTCTAATTATCATGATCTGGAAGACTTTACACATGCACACACACACGAGCACGC		0.350	All/repeat/satellite	0.00	100.00	0.00	Th.bessarabicum TB_CL2_379nt	highly similar	1.000	AB016971.1 Leymus racemosus DNA repeat sequence...	highly similar	0.998	BSCL5-1	highly similar	100	34	5.62e-13
										Ae.crassa 6x AC6x_CL239_376nt	somewhat similar	0.833	AB074439.1 Haynaldia villosa repeat region clone:pDv24...	highly similar	0.993	BSCL5-2	highly similar	100	39	9.33e-16
										Ae.crassa 4x AC4x_CL244_376nt	somewhat similar	0.814	U91645.1 Agropyron cristatum strain Hycrest primer...	highly similar	1.000	CL77	highly similar	96.277	188	6.53e-87
										*ATs, ATt	somewhat similar	NOT FOUND	AF472572.1 Haynaldia villosa tandem repeat sequence...	highly similar	0.781	DP4J20764	highly similar	100	31	2.61e-11
													AY522380.1 Secale cereale clone 12 tandem...	more dissimilar	0.984	DP4J30938	highly similar	100	31	2.61e-11
																DP4J31304	highly similar	100	31	2.61e-11
																CL116	somewhat similar	69.198	237	1.2e-19
																CL301	somewhat similar	80.303	66	4.77e-12
																CL75	somewhat similar	74.237	295	8.6e-47
		TB+ATs+AC4x_CL88_376nt	GTTCCTGGAAATCTCGGCCCAAAAAAGGACGTTTAGTAATTCTAAAAGGGACTACAGGATGAAAAACAAAAGTTTTGGCA GTTAAAGTTTGAGATTCGATGGTGCCGTAGATCCGTTTGGTCATCAGGTGTTACGAGCCACACCCATGGATAGCTAGAAT AGTGTGCTAGGCTCAGACTAGAGAAGAAACGGGGAACAAACTGATGAAAGAATTATCATACCGAGGGAATTCACTCAGAA CTAACAAGAATGATAACGTGCTCCGACTGGAGCGGTTTAGGAACTGCTGGAAGGCTCTAGGGGAATAAAGATGGAATGAT TTCTAATTTTTAGGTCCGTATGATTTGAAATACGTGCACACAAACCCCGAGAAAGC		0.338	All/repeat/satellite	0.03	98.36	1.61	Ae.crassa 6x AC6x_CL239_376nt	highly similar	0.998	AY082346.1 Aegilops speltoides clone p1783g12 tandem...	more dissimilar	1.000	BSCL1-1	highly similar	100	40	2.57e-16
										Ae.crassa 4x AC4x_CL244_376nt	highly similar	1.000	AY117400.1 Aegilops speltoides subtelomeric repeat Spelt52.1...	more dissimilar	0.888	BSCL1-2	highly similar	100	37	1.2e-14
										Th.bessarabicum TB_CL2_379nt	somewhat similar	0.943	AB016972.1 Leymus racemosus DNA repeat sequence...	somewhat similar	0.887	DP4J27982	highly similar	100	31	2.59e-11
										*ATs, ATt	somewhat similar	NOT FOUND	DQ481545.1 Agropyron cristatum strain PI536010 clone...	somewhat similar	0.790	DP4J28086	highly similar	100	31	2.59e-11
													EU333404.1 Secale cereale pSc200 tandem repeat...	somewhat similar	0.972	CL301	somewhat similar	78.182	55	1.27e-06
																CL75	somewhat similar	73.913	69	3.63e-07
		TB+ATs+AC4x_CL151_333nt	ACGGCGCCGCCGCCGGCACCTGGAGGGGGGAAACGGACGCGTCGGGTCTACACGGAGGGGATCTTGCTGTGGGTTCGGCC CGGATGTTGCTCCAAAGTGTTCCTATGGGCTGACCTAACACAACCGGGTGGAGAGGTCCACTGGTCAAAGCCCGTCCGTG CAAAGTCAAAGGGCTAGATCCCGTGGTCAAACGCTACAGGGTTAGGCGGGACGGGGGCCCTGGGGGGTAGCAATGCCACC GGAGCGTCGCACCGGGCCCTCATACATGCGGGGTGGTGTGGTGGCATGTCCGAAGAGGCGGCACGCGTCTCCGGGGTGTG CCCCCCCTCACGG		0.162	All/repeat/satellite	11.27	11.76	76.98	Th.bessarabicum TB_CL149_333nt	highly similar	1.000	KC290905.1 Triticum aestivum clone pTa-465 FISH-positive...	highly similar	1.000	BSCL156-1	highly similar	97.297	37	4.91e-13
										Ae.crassa 6x AC6x_CL121_333nt	highly similar	1.000	EF560592.1 Triticum turgidum subsp. durum retrotransposon...	more dissimilar	0.899	P334	highly similar	93.016	315	5.35e-132
										Ae.tauschii strangulata ATs_CL189_330nt	highly similar	1.000				BSCL156-2	somewhat similar	93.103	29	3.2e-07
										Ae.tauschii typica ATt_CL165_332nt	highly similar	1.000				BSCL156-3	somewhat similar	96.552	29	2.63e-08
										Ae.crassa 4x AC4x_CL131_334nt	highly similar	1.000
		TB+ATs+AC4x_CL169_369nt	GTCACAAACGTTTTGACTACTTGTGGAGCCAAAACGGACTCCGTATGAGTCAGATATCCATGTTTCAGTTAACACTGCGC AAAACTGATTCCGAACGACAGTTACAGACTAGTTCTTGTGTAGTTGCATTCGATTTTTTCCATTCTACTTCACTAAACAT CTCCATATGAGATCCAATTACTTGTAGGGAAATGCAAGAGACCTCAGTTATGATGATGCACTAGGTCCATAGCTGGGACT TTGTGTATGTTCTCGAAATGCGTTTGTCGAGTGCTCATTAAGAAAGTTTCTATACAAGTTTCTGAACGAACTCCTTAAGA AAAGTTCTCCAAAAGTTCCCTATGAAAGAATCCTTTGAAGCATCTGGTC		0.124	All/repeat/satellite	34.36	6.07	59.57	Th.bessarabicum TB_CL170_369nt	highly similar	1.000	AY249985.1 Aegilops tauschii clone 4P6-14 tandem...	highly similar	1.000	P170	highly similar	95.455	176	1.38e-78
										Ae.crassa 6x AC6x_CL147_369nt	highly similar	1.000	MG323512.1 Agropyron cristatum clone ACRI_TR_CL78 satellite...	highly similar	0.993	P369	highly similar	99.437	355	0
										Ae.tauschii strangulata ATs_CL153_369nt	highly similar	1.000	MK256652.1 Aegilops tauschii microsatellite P170 sequence...	highly similar	0.718
										Ae.tauschii typica ATt_CL97_369nt	highly similar	1.000
										Ae.crassa 4x AC4x_CL170_369nt	highly similar	1.000
		TB+ATs+AC4x_CL217_316nt	CCGGTAGACCGTAAAGAAGCTGGTTGCACTGGGGGTACGTGATCGCATGCATGCAATTGCACCAAAGTGGTCGGACATGC GGGCACGGCCTACGTAGGGCCCCACGCAAGGTTGGAACGAAAACAGACACAAAACGAACGTTGCGTCACGTCCGGCCAGT GTTTTACGGCATTTTCACGGGGAAAATCCTAGGAAATGCATCGAGCGTCGGAAAAATATGCAAACTGGCGTGGGTGCTGT TGAGGGTGATGCCAACGTGCGGAAAAAGTTTCGTGCCATTTGGCGGAGTCAAAAAAAAGTAGTCGGGAACCCCCCT		0.040	All/repeat/satellite	0.12	0.00	99.88	Ae.crassa 6x AC6x_CL185_316nt	highly similar	1.000	AF139201.1 Triticum aestivum clone p451 genomic...	highly similar	0.946	P320	more dissimilar	74.619	197	4.79e-30
										Ae.tauschii typica ATt_CL230_317nt	highly similar	1.000	AF087828.1 Triticum aestivum genomic repeat region...	more dissimilar	0.960
										Ae.crassa 4x AC4x_CL209_316nt	highly similar	1.000
										Ae.crassa 6x AC6x_CL215_320nt	more dissimilar	0.960
										Ae.tauschii strangulata ATs_CL249_320nt	more dissimilar	0.960
										Ae.tauschii typica ATt_CL224_320nt	more dissimilar	0.960
										Ae.crassa 4x AC4x_CL232_320nt	somewhat similar	0.960
										*TB	somewhat similar	NOT FOUND
		TB+ATs+AC4x_CL234_319nt	AGCGAGTTTGGCGGATGCGACGGAGAGACGTACGACCGAGGGTCCCCTCCACCCATACCGAAACCACCGGCTTCCACAGC AAGTGCCCGTGCGGTTTGCCGGAATGCACCCAACTTTTGCCAGCGCGTGTGGGGACCCGCCCGGGTACCGCACGCCAGAG ATGAACGAAATCCGACTACGAACGCACGTTGCGTCACGTCCGGGCAGTGTTTTCGGGGTTTTCGGCCCGGAAAATCATAG AAAATCCGTAGAGCGTCGAAACGCGACAAATTTTGGCGTGCGTGCCCTGCATGGTCACTGTGGCCCGTGGAAAAAAATG		0.024	All/repeat/satellite	1.90	3.59	94.50	Ae.crassa 6x AC6x_CL202_319nt	highly similar	1.000	AH013688.3 Aegilops tauschii transposon XJ complete...	highly similar	0.995	P320	somewhat similar	84.058	69	1.81e-16
										Ae.crassa 4x AC4x_CL219_319nt	highly similar	1.000
										Ae.tauschii typica ATt_CL230_317nt	somewhat similar	0.794
										*TB, ATs	somewhat similar	NOT FOUND
		TB+ATs+AC4x_CL240_320nt	GTCAGTGTTTTCGGTGCGTTTCACGGAGAAAACCATAAGAAATTCATACGGTGTCGAAAAATTATGAAAACTTGCACGCA TGATGGCCCTGGTGATGCGGGCGTGTGCAAAAAGTTTGGGGTCCACCGGCTGAGTCAGAAAAGAAAACGCACTACGGAGC TGACCTCCTTCATATCCGATCAGTGCCGGTTGCATAGGTGGTACGAGGTGGCATGCATGAAATGTCACCCAATTTTGGGA GGCAGTGGGCATGCCCATCTTAGGGCCCCACGCAAGATTTGAACGAATTCGGACACCAAACGCACGTTGCGTCACGCCCG		0.021	All/repeat/satellite	16.78	1.86	81.35	Ae.crassa 6x AC6x_CL215_320nt	highly similar	1.000	AF087828.1 Triticum aestivum genomic repeat region...	highly similar	1.000	P320	highly similar	96.169	261	1.45e-122
										Ae.tauschii strangulata ATs_CL249_320nt	highly similar	1.000	AF139201.1 Triticum aestivum clone p451 genomic...	highly similar	1.000
										Ae.tauschii typica ATt_CL224_320nt	highly similar	1.000
										Ae.crassa 4x AC4x_CL232_320nt	highly similar	1.000
										Ae.crassa 6x AC6x_CL185_316nt	more dissimilar	0.998
										Ae.tauschii typica ATt_CL230_317nt	more dissimilar	0.998
										Ae.crassa 4x AC4x_CL209_316nt	more dissimilar	0.998
										*TB	somewhat similar	NOT FOUND
Asterisk (*) marks species explicitly NOT having similar repeats under the softest blastn parameters used. The abbreviations in bold, following asterisk, are AC4x, and AC6x, ATt , and ATs, TB; which stay for Aegilops crassa tetraploid, and hexaploid, Aegilops tauschii subsp. typica, and strangulata, Thinopyrum bessarabicum correspondingly.

## Sheet: Putative satellites (L. conf.)
Supplementary Table S5. Repeatome annotation table for the Th.bessarabicum+Ae.tauschii subsp. strangulata+Ae.crassa 4x comparative RepeatExplorer2 assembly (Putative satellites (L. conf.))
		cluster	seq	pic_path	proportion, %	TAREAN annotation	ATs, %	TB, %	AC4x, %	homology to other sequences in this work	similarity	share of cluster consensus covered	homology to repeat-related sequences in Nucleotide DB	similarity	share of cluster consensus covered	Homology to oligos and repeats from other works	similarity	pident	length	evalue
Paired reads	2000000	Putative satellites (low confidence)
% reads in clusters	73	TB+ATs+AC4x_CL19_584nt	CAATATGAACGATTCTAGCTCCAGTGACCGTACGATGTCCATCCAACGGCCGTCGTGCTTCTTCAACCTCTGGTCTTCTT GCTCCAGCCGCCCAAACCAGCGCCGGTCGTGCCGCCTGCTCCTGCCTCCCGTGGCCGGCTGTGCTGCCGCGGAGGCCTCA CCGCCCCCTACTACTCCCACCGCTGGCCAGGCCATCCCTCTACTCACCCACACCTCCTGTTATTCTCCGGCGACGGCAGC CTCACACCGCAGCCGAACCAGTGAACCCTCGTACTCCTCTCCGCGTGGGCATCCACTGCCGCGTCTTCCCCGGCTCCGCG TCGTCCCCTTCCTAGGCCTCGCCGTCGTCCACCGCCCTGGTGCTCTCGGCGCGGCGTGGTCAACGTGGTCAACGA…		0.715	All/repeat	28.08	12.74	59.17	Ae.crassa 6x AC6x_CL6_584nt	highly similar	1.000
										Ae.crassa 4x AC4x_CL8_584nt	highly similar	1.000
										Ae.tauschii strangulata ATs_CL16_551nt	more dissimilar	0.996
										Ae.tauschii typica ATt_CL17_553nt	more dissimilar	1.000
										*TB	somewhat similar	NOT FOUND
		TB+ATs+AC4x_CL94_251nt	ACATCTCCCCTACTCCACCATCACAGGTGCTTGCTCTAACTTGGCAGAGTGATATTGGTTGCATCTTTCATATGGTGTCT AGCTTGTATTGCTTCTAATTTGTTGAAATGCCTTCTGCTTAGTTTACACATCATACCTGTGAATATGACATGCCTTCCTG TTTTTGGTACATACTACATCCTCCTATCATGCGATTTTCTTACATGAAACTACTGTTCTTGTGTATCCCTCATCAATCAC TTATGATGAGC		0.320	All	23.94	19.41	56.65	Ae.crassa 4x AC4x_CL60_251nt	highly similar	1.000	AF120172.1 Aegilops bicornis RAPD-generated marker sequence...	more dissimilar	0.793
										*TB, AC6x, ATs, ATt	somewhat similar	NOT FOUND
		TB+ATs+AC4x_CL136_118nt	AACAGTGAGTAATAGTCCACGAAACGGGCCAGAATCGGCCAAAACTGCGAGTGTTGATGACCGACACGTAAGCGCACCCC GGGGTTCAACAACCATGGAAATCACTTCGGGACCCCAA		0.200	All/repeat/satellite	4.13	63.34	32.53	Th.bessarabicum TB_CL64_118nt	highly similar	1.000	AJ517227.1 Hordeum brachyantherum satellite DNA p2542-2213...	more dissimilar	1.000	BSCL75-1	highly similar	100	35	4.48e-14
										Ae.crassa 6x AC6x_CL159_118nt	highly similar	1.000	AM285293.1 Secale cereale AFLP marker E-ACT/M-CAA/303...	more dissimilar	0.904	P351_0	highly similar	94.068	118	1.53e-48
										Ae.tauschii strangulata ATs_CL204_118nt	highly similar	1.000	AY551004.1 Triticum aestivum RAPD marker Pm6-X1...	more dissimilar	0.997	pSc119_2	highly similar	88.983	118	1.56e-38
										Ae.tauschii typica ATt_CL212_118nt	highly similar	1.000	HM536205.1 Hordeum vulgare clone pHv-961 repeat...	more dissimilar	0.907	BSCL75-2	somewhat similar	96.667	30	2.48e-09
										Ae.crassa 4x AC4x_CL187_118nt	highly similar	1.000	KC290896.1 Triticum aestivum clone pTa-86 FISH-positive...	more dissimilar	1.000	CL232	somewhat similar	78.261	46	4.48e-06
		TB+ATs+AC4x_CL175_662nt	GGAATTTTTTTGGTGTTTCTCTGATTAAATAGATACTTATGTACCTAGAAATGATTTTTGGAAAAAATAAAGAGCAAACT ATGAGGCAGCTGCAGTTCAAATTTGACCCGCTTCCAACTGAATCGGCGGAAATTTGTCTTTTTCACGAGAGGTGGATCAA AACTTTTTACACCCAACCATTTGGTCAATTGTGCATTAAATATGGCCTAGTATTTTAGAAAATTGATTTGGTCCAATTTT GCAACAAATATATGGTAGGTCCTTCACAAAAAAACTCATTTTGGGCACTCGAAAAATGGAAAATGAATTTTTCGTCCAAA GAAAATGAAAACTTCCTTAGGCAACATTGTTTGCCATTCCAAGATGCACCCTTGTGCACAATATGAGATCATTTG…		0.106	All/repeat/satellite	23.16	22.12	54.73	Th.bessarabicum TB_CL148_662nt	highly similar	0.996	MG323513.1 Agropyron cristatum clone ACRI_TR_CL80 satellite...	highly similar	0.989	Oligo-1AS	more dissimilar	73.775	347	8.99e-56
										Ae.tauschii strangulata ATs_CL176_662nt	highly similar	1.000	KX390719.1 Agropyron cristatum clone pAcP27 transposon...	highly similar	0.989
										Ae.crassa 4x AC4x_CL162_661nt	highly similar	1.000
										*AC6x, ATt	somewhat similar	NOT FOUND
		TB+ATs+AC4x_CL194_90nt	GGGTAACGCGAGTCGAGGCGGACGTCGTCGCGGTAGCGACGACGGACGCCGAGACGAGCACGTGACACCACTGCCACCCT GTCTATCTTA		0.073	All/repeat/satellite	19.01	8.20	72.80	Ae.crassa 6x AC6x_CL210_90nt	highly similar	1.000	KC290899.1 Triticum aestivum clone pTa-551 FISH-positive...	highly similar	0.970	BSCL135-2	highly similar	100	30	1.97e-11
										Ae.tauschii strangulata ATs_CL194_90nt	highly similar	1.000	MK283665.1 Aegilops speltoides isolate AesTR-126 satellite...	highly similar	0.911	P427	highly similar	100	90	8.73e-45
										Ae.tauschii typica ATt_CL169_90nt	highly similar	1.000				BSCL135-1	somewhat similar	100	19	3.98e-05
										*TB, AC4x	somewhat similar	NOT FOUND
		TB+ATs+AC4x_CL208_44nt	AAGCTAGTACAAATAATTTTACACTAGAGTTGAACTAGCTCTAT		0.049	All/repeat/satellite	57.94	11.83	30.23	Th.bessarabicum TB_CL199_44nt	highly similar	0.977				P132	highly similar	100	42	1.73e-18
										Ae.crassa 6x AC6x_CL209_44nt	highly similar	1.000				BSCL184-1	somewhat similar	95.652	23	4.58e-06
										Ae.tauschii strangulata ATs_CL168_44nt	highly similar	1.000				BSCL184-2	somewhat similar	96.667	30	7.26e-10
										Ae.tauschii typica ATt_CL164_44nt	highly similar	1.000				Oligo-44	somewhat similar	97.143	35	1.4e-12
										Ae.crassa 4x AC4x_CL241_88nt	highly similar	1.000
		TB+ATs+AC4x_CL219_322nt	AGTTTTTGAACAAAGGTGATTTTTTCCACCACCTCCAAATCACCCAAATTTTCTTTTACATGGTGACCCACATGTGCCAA ACATGTCTATGAAAGAAAATTTGGAAAAAATATATTTTACAATGCCCCCTTGAGGTATAGACCGATGTTTTGATCAGTCA GTCTAGAGGGCAGTATAAATTCAAAAAAATTCAAAAAAATATAAAACCTTGGAAACCTAGCTTTGTTTGTGCAAGAGATC ATGTGTGCCAAAATTGAGGTGATTTGGAGGTGGTCGAAAAAATCACCGCATTCCGGAGGGACCATTTGGTCTAACTTAAG CC		0.039	All/repeat/satellite	25.65	6.99	67.36	Ae.crassa 6x AC6x_CL199_311nt	highly similar	0.998				P321	highly similar	95.431	197	4.26e-88
										Ae.tauschii strangulata ATs_CL221_312nt	highly similar	1.000
										Ae.tauschii typica ATt_CL195_312nt	highly similar	1.000
										Ae.crassa 4x AC4x_CL228_312nt	highly similar	0.998
										*TB	somewhat similar	NOT FOUND
		TB+ATs+AC4x_CL237_568nt	CAGGAGGCTCAAAGTACCCTCAAATTCAGCGTTAAGCAGGACTTTTTGGCCCTGAAAGTCAAAGAACATGATTCGCCGCT GCTTTTCGAACAAGTTTCTGAACCCATTTGCACTTCCTTTTGAATGAAATTCTAGATATTACGTTGATTATAGACATTAG TCACCCCGGTAGGGACAAATGTTGCTTTCTGTACATGCTCTATGATCCGGGAAATCCCATTTGGCCGTAAATTCAAGTAA ATCCAGCGCCTATAAGCCTTATACTCCTTGTTTTCGCCGTGTGGCATGGTGTAACTTATGTGTCTGACAGCCATGAACCA AAGGGCATTCCTAGCATCAGTCAATATATATGTGCAAACAATATCTCCAGTATTGAGGACACAAAATTTTAGGGC…		0.022	All/repeat/satellite	19.68	73.76	6.56	Th.bessarabicum TB_CL157_568nt	highly similar	1.000	AB016967.1 Leymus racemosus DNA repeat sequence...	highly similar	0.998	BSCL158-1	highly similar	100	38	5.06e-15
										Ae.tauschii strangulata ATs_CL232_566nt	highly similar	1.000	AB077234.1 Triticum aestivum DNA TaiI-family tandem...	highly similar	0.987	BSCL158-2	highly similar	100	34	8.47e-13
										Ae.tauschii typica ATt_CL231_567nt	highly similar	1.000	FJ904940.1 Secale cereale clone BAC 126/C20...	highly similar	0.998	BSCL158-3	somewhat similar	100	27	1.31e-08
										*AC6x, AC4x	somewhat similar	NOT FOUND	MN161205.1 Triticum aestivum clone CentT566 satellite...	highly similar	1.000	BSCL158-4	somewhat similar	100	25	1.6e-07
													AB037168.1 Triticum aestivum DNA repeat sequence...	more dissimilar	0.973	BSCL158-5	somewhat similar	100	25	1.6e-07
																P369	somewhat similar	86.842	38	1.6e-07
		TB+ATs+AC4x_CL248_178nt	CACTAACGCTCTCGAACAAAGCCTCCATAGAAAGTCCTCCGTAACTGCCTTTTCAAGCCACCGTGCAGTTGACTTTTTTT CTGCCCAAACCATCGCTAACAACTTCCGTTCACAAACTTTTCTCAAAATAGGTCTCCATATATTACCTCTCTTTGTGAAT TTTGCCCCGAAACCCTGC		0.020	All/repeat/satellite	0.00	20.50	79.50	Th.bessarabicum TB_CL211_179nt	highly similar	0.996				CL306_1	more dissimilar	82.353	102	2.44e-24
										Ae.crassa 6x AC6x_CL204_178nt	highly similar	1.000
										Ae.crassa 4x AC4x_CL239_178nt	highly similar	1.000
										*ATs, ATt	somewhat similar	NOT FOUND
		TB+ATs+AC4x_CL255_553nt	TATCCATAAAGCGGCCACAATTTGGCCATGAAAACTCCATTGGAGCTCCATGACCCGCCAAAACAATCACAACCAGAAGT TGTATGCGCCCGTAACCCACTCGCCGGCTTCGACAACATTTCGGAGGCAAGATCCGGCTTGTAAAATTGAGTTCCGGACG ATTTTATGTTTGAAGTATACTCTGCCACCCTCTACCACCCTTCCGTGAGCTCACCTACGGACTGATATATGGACAATAAC ATATAGAACAATGCACCATCCTTCCATTACAAACTAGAAAGACTACAGGTTCAGTCACGACAGAAGGAGGAGGCTCTTCG TTGCATCGAAACCCAAGAATTCATGCTTTACATGGTCTATCACCCATCCCGCTACCACCCTCACGTTTTCACCAG…		0.016	All/repeat/satellite	13.38	31.21	55.41	Th.bessarabicum TB_CL198_553nt	highly similar	1.000	MN161206.1 Triticum aestivum clone CentT550 satellite...	highly similar	1.000	CL149	more dissimilar	70.877	285	6.18e-38
										Ae.crassa 6x AC6x_CL236_553nt	highly similar	1.000	EU333405.1 Secale cereale pSc250 tandem repeat...	somewhat similar	0.976
										Ae.crassa 4x AC4x_CL261_553nt	highly similar	1.000	JF893454.1 Secale cereale clone BAC 122/F3...	somewhat similar	0.976
										*ATs, ATt	somewhat similar	NOT FOUND
Asterisk (*) marks species explicitly NOT having similar repeats under the softest blastn parameters used. The abbreviations in bold, following asterisk, are AC4x, and AC6x, ATt , and ATs, TB; which stay for Aegilops crassa tetraploid, and hexaploid, Aegilops tauschii subsp. typica, and strangulata, Thinopyrum bessarabicum correspondingly.

## Sheet: Putative LTR elements
Supplementary Table S5. Repeatome annotation table for the Th.bessarabicum+Ae.tauschii subsp. strangulata+Ae.crassa 4x comparative RepeatExplorer2 assembly (Putative LTR elements)
		cluster	seq	pic_path	proportion, %	TAREAN annotation	ATs, %	TB, %	AC4x, %	homology to other sequences in this work	similarity	share of cluster consensus covered	homology to repeat-related sequences in Nucleotide DB	similarity	share of cluster consensus covered	Homology to oligos and repeats from other works	similarity	pident	length	evalue
Paired reads	2000000	Putative LTR elements
% reads in clusters	73	TB+ATs+AC4x_CL24_505nt	TGATGGTTTTCGGTAGGGAACGTCCCACCTTTGGGGACGAAACGATATCCATTGCCTCTTATTGCTTTCAAATTTTTTTC TCGTGTCAACATAGAACAACAGGAGTGTTGTGTGAATTTTTGTGATTTTTCGGGGTTCGTTTGGACATTTTTATGCATTA ACTGAGTTTTCAATGCATTTATGTGCATAATTCAAATTTGAACTACATGCACATGCTCCAGTGCATATAAATTGGTTGAA AAATCAAATCTGTGTCCTTGGGTGCATGCTTAGGTCCCATGCAAGAAATGGGAATGAATTTCAAACACCAGGGCACCGTT GATTGCCGGCAAAACATTGAGATGCCTGGTTTTTAAATTCTAGTAAATCCAAAACTCGTCTGAAATTCATGAAAC…		0.667	All	32.84	12.46	54.70	Ae.crassa 6x AC6x_CL14_488nt	highly similar	0.985	KC290912.1 Triticum aestivum clone pTa-451 FISH-positive...	more dissimilar	0.989	FAT	highly similar	88.223	484	4.69e-164
										Ae.tauschii strangulata ATs_CL18_487nt	highly similar	0.985				P501	highly similar	90.508	453	2.15e-172
										Ae.tauschii typica ATt_CL10_487nt	highly similar	0.985				P631	more dissimilar	78.125	320	2.24e-68
										Ae.crassa 4x AC4x_CL18_487nt	highly similar	0.985				P335	somewhat similar	84.375	32	0.000256
										Ae.tauschii strangulata ATs_CL167_504nt	somewhat similar	0.963				P523	somewhat similar	75.309	81	1.16e-08
										Ae.crassa 4x AC4x_CL193_504nt	somewhat similar	0.963
										*TB	somewhat similar	NOT FOUND
		TB+ATs+AC4x_CL149_4212nt	CATTTGAATGTAGATAGTACGAGACTTAATATCGATGTTTCAATTCGGTGTACATTGTAAGATTTGAACCGAGGACCATG CATATGGGTAATTATTTCGAATTCGTGCCATACTAGGTTTCGAAAAGTTGACATTGACTCGATTGTTGTGGTATTTTGTA TGTGTGTGGTCATATGCTTGAATACATACAAAGTTTTCTCACCTCCATATTGTTCATCTTTTAAATTTGAATTTGCATTG AAAAACTTACTAGGGATACCATGAAATGTGAAATCCACGTTGAGATCACTATATCACAAACTCACTCTAATTCAACAACT CGTCATAAATCAATTACCACGTTGAGATTAGTATTTGCAAGGAAAATACGGGTATTGTAATACACATAGATTCGT…		0.172	All	23.77	17.64	58.59	*TB, AC6x, ATs, ATt, AC4x	somewhat similar	NOT FOUND				P501	more dissimilar	76.271	59	4.18e-06
		TB+ATs+AC4x_CL171_504nt	CATGGCATTTAAATTCCAAAAAATTAAAAAATGATCAGAAAAACATGAAACCTTGCTTGATGTAATGTCATGCCACCAAG ATGATGTGGTAAAAAAATTGGCATGTTTGACGAAAGTTTGGACACACACCCCTCACAAACCGGAGCAACTCACTAGAAGG CTCGTGGTTCCGAGAGGGAACAATGCATGTTTGATGACGAACGGGAGATAGCTTCCTCTTACGGCCTTCAAATTTTTTCT ACGTTTAACGTGCACTAATACAACTGTCATGTGAAAATTTGGAAAATTTCAGGGGTCATTTGACCTTTTAAAGACATTTA AGTGATTTTCTAGCCATTTAATGACCGTAATTCAAATTTGAACTACATCTACATGCAACGGCTAACCATAACGGT…		0.120	All	25.79	25.87	48.34	Ae.tauschii strangulata ATs_CL167_504nt	highly similar	1.000	KC290912.1 Triticum aestivum clone pTa-451 FISH-positive...	somewhat similar	0.919	FAT	somewhat similar	67.529	348	4.32e-14
										Ae.crassa 4x AC4x_CL193_504nt	highly similar	1.000				P501	somewhat similar	69.831	295	3.32e-28
										Ae.crassa 6x AC6x_CL14_488nt	somewhat similar	0.835				P631	somewhat similar	69.388	147	2.73e-10
										Ae.tauschii strangulata ATs_CL18_487nt	somewhat similar	0.835
										Ae.tauschii typica ATt_CL10_487nt	somewhat similar	0.835
										Ae.crassa 4x AC4x_CL18_487nt	somewhat similar	0.835
										*TB	somewhat similar	NOT FOUND
Asterisk (*) marks species explicitly NOT having similar repeats under the softest blastn parameters used. The abbreviations in bold, following asterisk, are AC4x, and AC6x, ATt , and ATs, TB; which stay for Aegilops crassa tetraploid, and hexaploid, Aegilops tauschii subsp. typica, and strangulata, Thinopyrum bessarabicum correspondingly.
