# Supplementary material for: Aegilops crassa Boiss. repeatome characterized using low-coverage NGS as a source of new FISH markers: Application in phylogenetic studies of the Triticeae
Source: Front Plant Sci. 2022 Oct 5;13:980764. doi: 10.3389/fpls.2022.980764 (PMC9621091; doi:10.3389/fpls.2022.980764)
Supplement: Supplementary file 13 [file Table_6.XLSX]

## Sheet: Putative satellites (H. conf.)
Supplementary Table S6. Repeatome annotation table for the Th.bessarabicum+Ae.tauschii subsp. typica+Ae.crassa 4x comparative RepeatExplorer2 assembly (Putative satellites (H. conf.))
TB+ATt+AC4x		cluster	seq	pic_path	proportion, %	TAREAN annotation	ATt, %	TB, %	AC4x, %	homology to other sequences in this work	similarity	share of cluster consensus covered	homology to repeat-related sequences in Nucleotide DB	similarity	share of cluster consensus covered	Homology to oligos and repeats from other works	similarity	pident	length	evalue
Paired reads	2000000	Putative satellites (high confidence)
% reads in clusters	73	TB+ATt+AC4x_CL1_337nt	AAAATAATTAGTAAATGCATGAAAAATAACAAATGAAGTCAGAAAGGATTGAAAAATGATGATGTGGCTTTGAATGGTGC ATTTTGAACACACAAAAAGTCAGGAGTTCAAATAAGTTTAAAAAAATGAAATCCCTTTGTAACAGACGAGTTTCCGTATG AAATCCTGATACTTTGAAAGAGATTGTCCGTTTTGTACACGAAGTGCATCCAGTTTTTGCCGTAACCCTCTCAACTTTCT TGCACATGCTATGTGGGTGAAATGATGATACCATGCCAACTTTCAACCTTTTCAGAGTTCATTTGAAATGCTTTTCAATT TTAGGGTCTTATAGCTC		1.109	All/repeat	45.12	6.22	48.66	Th.bessarabicum TB_CL97_337nt	highly similar	1.000	AB003255.1 Aegilops triuncialis var. triuncialis DNA...	highly similar	1.000	AFA-4	highly similar	92.857	42	1.79e-12
ATt A. tauschii typica reads	500000									Ae.crassa 6x AC6x_CL2_343nt	highly similar	0.990	AB022723.1 Psathyrostachys juncea DNA tandem repetitive...	highly similar	0.997	pAs1-1	highly similar	100	54	3.79e-24
TB T. bessarabicum reads	500000									Ae.tauschii strangulata ATs_CL11_337nt	highly similar	1.000	AH014393.2 Hordeum vulgare subsp. vulgare transposons...	highly similar	0.991	pAs1-3	highly similar	100	56	2.93e-25
AC4x A. crassa reads	1000000									Ae.tauschii typica ATt_CL1_337nt	highly similar	1.000	D30736.1 Aegilops squarrosa repetitive DNA sequence...	highly similar	1.000	pAs1-4	highly similar	100	42	1.77e-17
										Ae.crassa 4x AC4x_CL3_339nt	highly similar	1.000	HM536207.1 Hordeum vulgare clone pHv-1123 repeat...	highly similar	0.991	pAs1-6	highly similar	98.214	56	1.36e-23
										Ae.tauschii strangulata ATs_CL51_343nt	more dissimilar	0.990				P335	more dissimilar	89.73	185	6.24e-67
																P720	more dissimilar	86.5	200	9.26e-65
																AFA-3	somewhat similar	88.889	45	1.47e-11
																Oligo-pTa535-1	somewhat similar	84.615	52	1.79e-10
																Oligo-pTa535-2	somewhat similar	84.615	52	1.79e-10
		TB+ATt+AC4x_CL87_379nt	GCACAGAAAATATCTAGCCCAAAAAAGGCCGTTCGTGCCCTCAAAAATGGATCGGAAGATTGAAAAAATGAACGATTTCG CACTTACAGCTCGAAATTTTATGGGCCAACTCATCCGTATGGTCTGCAGAAATATGCGCCTTGACCATGGACTGGGTACA ACATGGTGTTAGGCTCACATTAGGGAAGAATCGGTGAACAGAGAAAAGACAAAATTCACCCTATAGAGGGTATTGAACGA GACTATCAACGTGAGTCAGAACGAGCTCCGTTTGAGTAATTTTCATAGGTGTTGGAAAGGTATCGGGGAATTGAGATGAT AGGACTTCTAATTATCATGATCTGGAAGACTTTACACACGCACACACACACGAGCACGC		0.356	All/repeat/satellite	0.00	100.00	0.00	Th.bessarabicum TB_CL2_379nt	highly similar	1.000	AB016971.1 Leymus racemosus DNA repeat sequence...	highly similar	0.998	BSCL5-1	highly similar	100	34	5.62e-13
										Ae.crassa 6x AC6x_CL239_376nt	somewhat similar	0.833	AB074439.1 Haynaldia villosa repeat region clone:pDv24...	highly similar	0.993	BSCL5-2	highly similar	100	39	9.33e-16
										Ae.crassa 4x AC4x_CL244_376nt	somewhat similar	0.848	U91645.1 Agropyron cristatum strain Hycrest primer...	highly similar	1.000	CL77	highly similar	96.277	188	6.53e-87
										*ATs, ATt	somewhat similar	NOT FOUND	AF472572.1 Haynaldia villosa tandem repeat sequence...	highly similar	0.781	DP4J20764	highly similar	100	31	2.61e-11
													AY522380.1 Secale cereale clone 12 tandem...	more dissimilar	0.984	DP4J30938	highly similar	100	31	2.61e-11
																DP4J31304	highly similar	100	31	2.61e-11
																CL116	somewhat similar	69.198	237	1.2e-19
																CL301	somewhat similar	81.818	66	1.12e-13
																CL75	somewhat similar	74.237	295	8.6e-47
		TB+ATt+AC4x_CL93_376nt	CTTTTAGAATTACTAAACGTCCTTTTTTGGGCCGAGATTTCCAGGAACGCTTTCTCGGGGTTTGTGTGCACGTATTTCAA ATCATACGGACCTAAAAATTAGAAGTCATTCCATCTTTATTCCCCTAGAGCCTTCCAGCAGTTCCTAAACCGCTCCAGTC GGAGCACGTTATCATTCTTGTTAGTTCTGAGTGAATTCCCTCGGTATGATCATTCTTTCATCAGTTTGTTCCCCGTTTCT TCTCTAGTCTGAGCCTAGCACACTATTCTAGCTATCCATGGGTGTGGCTCGTAACACCTGATGACCAAACGGATCTACGG CACCATCGAATCTCAAACTTTAACTGCCAAAACTTTTGTTTTTCATCCTGTAGTCC		0.328	All/repeat/satellite	0.00	98.80	1.20	Ae.crassa 6x AC6x_CL239_376nt	highly similar	1.000	AY082346.1 Aegilops speltoides clone p1783g12 tandem...	more dissimilar	1.000	BSCL1-1	highly similar	100	37	1.2e-14
										Ae.crassa 4x AC4x_CL244_376nt	highly similar	1.000	AY117400.1 Aegilops speltoides subtelomeric repeat Spelt52.1...	more dissimilar	1.000	BSCL1-2	highly similar	100	37	1.2e-14
										Th.bessarabicum TB_CL2_379nt	somewhat similar	0.902	DQ481545.1 Agropyron cristatum strain PI536010 clone...	somewhat similar	0.934	DP4J27982	highly similar	100	31	2.59e-11
										*ATs, ATt	somewhat similar	NOT FOUND	EU333404.1 Secale cereale pSc200 tandem repeat...	somewhat similar	0.934	DP4J28086	highly similar	100	31	2.59e-11
													EU629352.1 Leymus triticoides clone Lt1-6 satellite...	somewhat similar	0.822	CL301	somewhat similar	74.766	107	5.76e-11
																CL75	somewhat similar	75.362	69	2.98e-08
																CL77	somewhat similar	68.75	128	0.000657
		TB+ATt+AC4x_CL127_118nt	ACTGTTTTGGGGTCCCGAAGTGATTTCCATGGTTGATGAACCCCGAGGTGCGTTTACGTGTCGGTCATCAACACTCGCAG TTTTGGCCGATTCTGGCCCGTTTCGTGGACTATTACTC		0.204	All/repeat/satellite	2.67	65.43	31.90	Th.bessarabicum TB_CL64_118nt	highly similar	1.000	KF719093.1 Secale cereale strain J-1-1 tandem...	highly similar	1.000	BSCL75-1	highly similar	100	29	9.71e-11
										Ae.crassa 6x AC6x_CL159_118nt	highly similar	1.000	KT724938.1 Secale cereale clone BAC 84C15...	highly similar	1.000	P351_0	highly similar	92.373	118	3.32e-45
										Ae.tauschii strangulata ATs_CL204_118nt	highly similar	0.992	AJ517227.1 Hordeum brachyantherum satellite DNA p2542-2213...	more dissimilar	1.000	pSc119_2	highly similar	91.304	115	7.19e-42
										Ae.tauschii typica ATt_CL212_118nt	highly similar	1.000	AM285293.1 Secale cereale AFLP marker E-ACT/M-CAA/303...	more dissimilar	0.980	BSCL75-2	somewhat similar	93.75	32	2.48e-09
										Ae.crassa 4x AC4x_CL187_118nt	highly similar	0.992	AY551004.1 Triticum aestivum RAPD marker Pm6-X1...	more dissimilar	1.000	CL272	somewhat similar	68.041	97	5.46e-05
		TB+ATt+AC4x_CL140_369nt	CGTCACAAACGTTTTGACTACTTGTGGAGCCAAAACGGACTCCGTATGAGTCAGATATCCATGTTTCAGTTAACACTGCG CAAAACTGATTCCGAACGACAGTTACAGACTAGTTCTTGTGTAGTTGCATTCGATTTTTTCCATTCTACTTCACTAAACA TCTCCATATGAGATCCAATTACTTGTAGGGAAATGCAAGAGACCTCAGTTATGATGATGCACTAGGTCCATAGCTGGGAC TTTGTGTATGTTCTCGAAATGCGTTTGTCGAGTGCTCATTAAGAAAGTTTCTATACAAGTTTCTGAACGAACTCCTTAAG AAAAGTTCTCCAAAAGTTCCCTATGAAAGAATCCTTTGAAGCATCTGGT		0.169	All/repeat/satellite	51.49	5.18	43.33	Th.bessarabicum TB_CL170_369nt	highly similar	1.000	AY249985.1 Aegilops tauschii clone 4P6-14 tandem...	highly similar	1.000	P170	highly similar	95.48	177	3.85e-79
										Ae.crassa 6x AC6x_CL147_369nt	highly similar	1.000	MG323512.1 Agropyron cristatum clone ACRI_TR_CL78 satellite...	highly similar	0.994	P369	highly similar	99.438	356	0
										Ae.tauschii strangulata ATs_CL153_369nt	highly similar	1.000	MK256652.1 Aegilops tauschii microsatellite P170 sequence...	highly similar	0.715
										Ae.tauschii typica ATt_CL97_369nt	highly similar	1.000
										Ae.crassa 4x AC4x_CL170_369nt	highly similar	1.000
		TB+ATt+AC4x_CL142_333nt	AGACGCGTGCCGCCTCTTCGGACATGCCACCACACCACCCCGCATGTATGAGGGCCCGGTGCGACGCTCCGGTGGCATTG CTACCCCCCAGGGCCCCCGTCCCGCCTAACCCTGTAGCGTTTGACCACGGGATCTAGCCCTTTGACTTTGCACGGACGGG CTTTGAGCAGTGGACCTATCCACCCGGTTGTGTTAGGTCAGCCCATAGGAACACTTTGGAGCAACATCCGGGCCAGACCC ACAGCAAGATCCCCTCCGTGTAGACCCGACGCGTCCGTTTCCCCCCTCCAGGTGCCGGCGGCGGCGCCGTCCGTGAGGGG GGGCACACCCCGG		0.163	All/repeat/satellite	18.66	12.23	69.11	Th.bessarabicum TB_CL149_333nt	highly similar	1.000	KC290905.1 Triticum aestivum clone pTa-465 FISH-positive...	highly similar	1.000	BSCL156-1	highly similar	97.297	37	4.91e-13
										Ae.crassa 6x AC6x_CL121_333nt	highly similar	1.000	EF560592.1 Triticum turgidum subsp. durum retrotransposon...	more dissimilar	0.790	P334	highly similar	92.57	323	4.14e-133
										Ae.tauschii strangulata ATs_CL189_330nt	highly similar	1.000				BSCL156-2	somewhat similar	93.103	29	3.2e-07
										Ae.tauschii typica ATt_CL165_332nt	highly similar	1.000				BSCL156-3	somewhat similar	96.552	29	2.63e-08
										Ae.crassa 4x AC4x_CL131_334nt	highly similar	1.000
		TB+ATt+AC4x_CL204_316nt	TAGTCGGGAACCCCCCTCCGGTAGACCGTAAAGAAGCTGGTTGCACTGGGGGTACGTGATCGCATGCATGCAATTGCACC AAAGTGGTCGGACATGCGGGCACGGCCTACGTAGGGCCCCACGCAAGGTTGGAACGAAAACAGACACAAAACGAACGTTG CGTCACGTCCGGCCAGTGTTTTACGGCATTTTCACGGGGAAAATCCTAGGAAATGCATCGAGCGTCGGAAAAATATGCAA ACTGGCGTGGGTGCTGTTGAGGGTGATGCCAACGTGCGGAAAAAGTTTCGTGCCATTTGGCGGAGTCAAAAAAAAG		0.048	All/repeat/satellite	6.02	0.52	93.46	Ae.crassa 6x AC6x_CL185_316nt	highly similar	1.000	AF139201.1 Triticum aestivum clone p451 genomic...	highly similar	1.000	P320	more dissimilar	74.619	197	4.79e-30
										Ae.tauschii typica ATt_CL230_317nt	highly similar	0.999	AF087828.1 Triticum aestivum genomic repeat region...	more dissimilar	0.960
										Ae.crassa 4x AC4x_CL209_316nt	highly similar	1.000
										Ae.crassa 6x AC6x_CL215_320nt	more dissimilar	0.960
										Ae.tauschii strangulata ATs_CL249_320nt	more dissimilar	0.960
										Ae.tauschii typica ATt_CL224_320nt	more dissimilar	0.960
										Ae.crassa 4x AC4x_CL232_320nt	somewhat similar	0.960
										*TB	somewhat similar	NOT FOUND
		TB+ATt+AC4x_CL220_319nt	CTCTACGGATTTTCTATGATTTTCCGGGCCGAAAACCCCGAAAACACTGCCCGGACGTGACGCAACGTGCGTTCGTAGTC GGATTTCGTTCATCTCTGGCGTGCGGTACCCGGGCGGGTCCCCACACGCGCTGGCAAAAGTTGGGTGCATTCCGGCAAAC CGCACGGGCACTTGCTGTGGAAGCCGGTGGTTTCGGTATGGGTGGAGGGGACCCTCGGTCGTACGTCTCTCCGTCGCATC CGCCAAACTCGCTCATTTTTTTCCACGGGCCACAGTGACCATGCAGGGCACGCACGCCAAAATTTGTCGCGTTTCGACG		0.029	All/repeat/satellite	1.39	2.09	96.52	Ae.crassa 6x AC6x_CL202_319nt	highly similar	1.000	AH013688.3 Aegilops tauschii transposon XJ complete...	highly similar	0.998	P320	somewhat similar	84.058	69	1.81e-16
										Ae.crassa 4x AC4x_CL219_319nt	highly similar	1.000
										Ae.tauschii typica ATt_CL230_317nt	somewhat similar	0.762
										*TB, ATs	somewhat similar	NOT FOUND
		TB+ATt+AC4x_CL236_320nt	GCAACGTGCGTTTGGTGTCCGAATTCGTTCAAATCTTGCGTGGGGTCCTAAGATGGGCATGCCCACTGCCTCCCAAAATT GGGTGACATTTCATGCATGCCACCTCGTACCACCTATGCAACCGGCACTGATCGGATATGAAGGAGGTCAGCTCCGTACT GCGTTTTCTTTTCTGACTCAGCCGGTGGACCCCAAACTTTTTGCACACGCCCGCATCACCAGGGCCATCATGCGTGCAAG TTTTCATAATTTTCCGACACCGTATGAATTTCTTATGGTTTTCTCCGTGAAACGCACCGAAAACACTGACCGGGCGTGAC		0.019	All/repeat/satellite	22.31	2.31	75.38	Ae.crassa 6x AC6x_CL215_320nt	highly similar	1.000	AF087828.1 Triticum aestivum genomic repeat region...	highly similar	1.000	P320	highly similar	96.016	251	5.25e-117
										Ae.tauschii strangulata ATs_CL249_320nt	highly similar	1.000	AF139201.1 Triticum aestivum clone p451 genomic...	highly similar	1.000
										Ae.tauschii typica ATt_CL224_320nt	highly similar	1.000
										Ae.crassa 4x AC4x_CL232_320nt	highly similar	1.000
										Ae.crassa 6x AC6x_CL185_316nt	more dissimilar	1.000
										Ae.tauschii typica ATt_CL230_317nt	more dissimilar	1.000
										Ae.crassa 4x AC4x_CL209_316nt	more dissimilar	1.000
										*TB	somewhat similar	NOT FOUND
Asterisk (*) marks species explicitly NOT having similar repeats under the softest blastn parameters used. The abbreviations in bold, following asterisk, are AC4x, and AC6x, ATt , and ATs, TB; which stay for Aegilops crassa tetraploid, and hexaploid, Aegilops tauschii subsp. typica, and strangulata, Thinopyrum bessarabicum correspondingly.

## Sheet: Putative satellites (L. conf.)
Supplementary Table S6. Repeatome annotation table for the Th.bessarabicum+Ae.tauschii subsp. typica+Ae.crassa 4x comparative RepeatExplorer2 assembly (Putative satellites (L. conf.))
TB+ATt+AC4x		cluster	seq	pic_path	proportion, %	TAREAN annotation	ATt, %	TB, %	AC4x, %	homology to other sequences in this work	similarity	share of cluster consensus covered	homology to repeat-related sequences in Nucleotide DB	similarity	share of cluster consensus covered	Homology to oligos and repeats from other works	similarity	pident	length	evalue
Paired reads	2000000	Putative satellites (low confidence)
% reads in clusters	73	TB+ATt+AC4x_CL22_582nt	AGTGACCGTTGGATGTCCATCCAACGGCCGTAGTGCTTCTTCAACCTCTGGTCTTCTTGCTCCAGCCGCCCAAACCAGCG CCGGTCGTGCCGCCTGCTCCTGCCTCCCGTGGCCGGCTGTGCTGCCGCGGAGGCCTCACCGCCCCCTACTACTCCCACCG CTGGCCAGGCCATCCCTCTACTCACCCACACCTCCTGTTATTCTGCGGCGACGGCAGCCTCACACCGCAGCCGAACCAGT GAACCCTCGTACTCCTCTCCGCGTGGGCATCCACTGCCGCGTCTTCCCCGGCTCCGCGTCGTCCCCTTCCTAGGCCTCGC CGTCGTCCACCGCCCTGGTGCTCTCGGCGCGGCGTGGTCAACGTGGTCAACGAACGACTTCCATCGGAAGAGGAC…		0.705	All/repeat	26.34	12.78	60.88	Ae.crassa 6x AC6x_CL6_584nt	highly similar	0.998
ATt A. tauschii typica reads	500000									Ae.crassa 4x AC4x_CL8_584nt	highly similar	0.998
TB T. bessarabicum reads	500000									Ae.tauschii strangulata ATs_CL16_551nt	more dissimilar	1.000
AC4x A. crassa reads	1000000									Ae.tauschii typica ATt_CL17_553nt	more dissimilar	0.998
										*TB	somewhat similar	NOT FOUND
		TB+ATt+AC4x_CL180_662nt	CATATATTTGTTGCAAAATTGGACCAAATCAATTTTCTAAAATACTAGGCCATATTTAATGCACAATTGACCAAATGGTT GGGTGTCAAAAGTTTTGATCCACCTCTCGTGAAAAAGACAAATTTCCGCCGATTCAGTAGGAAGCGGGTCAAATTTGAAC TGCAGCTGCCTCATAGTTTGCTCTTTATTTTTTCCAAAAATCATTTCTAGGTACATAAGTATCTATTTAATCAGAGAAAC ACCAAAAGATTTCCAAGATTCAACCACTAGCTAGGAACGGTCATGCCCGCCGTTTTGACCGCATTTTGAAACGGGCATAA AAAATTCAAAAAAAATCAAAAAATTGGAAAACCTTCGCATTGTGTCATTATATGTGACCAAGTTACCAGGAAAAA…		0.096	All/repeat/satellite	20.48	23.23	56.29	Th.bessarabicum TB_CL148_662nt	highly similar	1.000	MG323513.1 Agropyron cristatum clone ACRI_TR_CL80 satellite...	highly similar	1.000	Oligo-1AS	more dissimilar	72.439	537	1.42e-78
										Ae.tauschii strangulata ATs_CL176_662nt	highly similar	0.999	KX390719.1 Agropyron cristatum clone pAcP27 transposon...	highly similar	0.916
										Ae.crassa 4x AC4x_CL162_661nt	highly similar	1.000
										*AC6x, ATt	somewhat similar	NOT FOUND
		TB+ATt+AC4x_CL186_90nt	GTCGTCGCGGTAGCGACGACGGACGCCGAGACGAGCACGTGACACCACTGCCACCCTGTCTATCTTAGGGTAACGCGAGT CGAGGCGGAC		0.081	All/repeat/satellite	28.14	4.16	67.70	Ae.crassa 6x AC6x_CL210_90nt	highly similar	1.000	KC290899.1 Triticum aestivum clone pTa-551 FISH-positive...	highly similar	1.000	BSCL135-1	highly similar	100	31	5.48e-12
										Ae.tauschii strangulata ATs_CL194_90nt	highly similar	1.000	MK283665.1 Aegilops speltoides isolate AesTR-126 satellite...	highly similar	0.900	BSCL135-2	highly similar	100	30	1.97e-11
										Ae.tauschii typica ATt_CL169_90nt	highly similar	1.000				P427	highly similar	100	90	8.73e-45
										*TB, AC4x	somewhat similar	NOT FOUND				P485	somewhat similar	72.881	59	0.000484
		TB+ATt+AC4x_CL196_496nt	TACGATGAACATACACCCTGCAAATCACCGTGTTCAAATTTGGCACTTTTCCGGGTTCATTTACCATATTTAGGGGATTA TGTGCATTTTCTAGGCATTAATGCACATAATTCAAATTCAAACAATCGGTGCATGAAAAGGTGCACAAGAACGGTCTGGA AAACCATGCTCGTGCCATTTAGTAAATTCTCATGCCTTTTACAAGGAATGGGCAGATATTTCAAGGAAATGTGTGGCAAT AGTCAACCACAAACGTTCGTTTATTGGGTTATCAACTATAGAAAAAATGAAATACATGCTTGAAAAACATGACGCCTGGC ATGGTGCCATGGTATGGCCTCACCATGCCCTGGTAAAAATTTGAGAAGGTTTGGCTTATGTCGTCATGCACGCCC…		0.057	All/repeat/satellite	21.91	32.95	45.14	*TB, AC6x, ATs, ATt, AC4x	somewhat similar	NOT FOUND	MK256655.1 Aegilops tauschii microsatellite P523 sequence...	highly similar	0.989	P523	highly similar	92.933	283	6.35e-118
																FAT	somewhat similar	73.333	90	3.98e-08
																P501	somewhat similar	74.444	90	3.98e-08
		TB+ATt+AC4x_CL200_44nt	AAGCTAGTACAAATAATTTTACACTAGAGTTGAACTAGCTCTAT		0.053	All/repeat/satellite	58.17	9.13	32.70	Th.bessarabicum TB_CL199_44nt	highly similar	0.977				P132	highly similar	100	42	1.73e-18
										Ae.crassa 6x AC6x_CL209_44nt	highly similar	1.000				BSCL184-1	somewhat similar	95.652	23	4.58e-06
										Ae.tauschii strangulata ATs_CL168_44nt	highly similar	1.000				BSCL184-2	somewhat similar	96.667	30	7.26e-10
										Ae.tauschii typica ATt_CL164_44nt	highly similar	1.000				Oligo-44	somewhat similar	97.143	35	1.4e-12
										Ae.crassa 4x AC4x_CL241_88nt	highly similar	1.000
		TB+ATt+AC4x_CL212_312nt	ATAAAACCTTGGAAACCTAGCTTTGTTTGTGCAAGAGATCATGTGTGCCAAAATTGAGGTGATTTGGAGGTGGTCGAAAA AATCACCGCATTCCGGAGGGACCATTTGGTCTAACTTAAGCCATTTTTTGAACAAAGGTGATTTTTTCCACCACCTCCAA ATCACCCAATTTCTCTATGACACGGTGACCCACATGTGCCAAACATGTCCATGAAAGAAAATTTGGAAAAAAAATATTTT ACAATGCCCCCTTGAGGTATAGACCGATGTTTTGATCAGTCAGTCTAGAGGGCAGTATAAATTCAAAAAAAT		0.039	All/repeat/satellite	33.72	4.87	61.41	Ae.crassa 6x AC6x_CL199_311nt	highly similar	0.999				P321	more dissimilar	92.276	246	1.88e-98
										Ae.tauschii strangulata ATs_CL221_312nt	highly similar	1.000
										Ae.tauschii typica ATt_CL195_312nt	highly similar	1.000
										Ae.crassa 4x AC4x_CL228_312nt	highly similar	0.998
										*TB	somewhat similar	NOT FOUND
		TB+ATt+AC4x_CL230_178nt	CGGGGCAAAATTCACAAAGAGAGGTAATATATGGAGACCTATTTTGAGAAAAGTTTGTGAACGGAAGTTGTTAGCGATGG TTTGGGCAGAAAAAAAGTCAACTGCACGGTGGCTTGAAAAGGCAGTTACGGAGGACTTTCTATGGAGGCTTTGTTCGAGA GCGTTAGTGGCAGGGTTT		0.022	All/repeat/satellite	0.23	20.97	78.80	Th.bessarabicum TB_CL211_179nt	highly similar	1.000				CL306_1	more dissimilar	83.871	93	2.98e-23
										Ae.crassa 6x AC6x_CL204_178nt	highly similar	1.000
										Ae.crassa 4x AC4x_CL239_178nt	highly similar	1.000
										*ATs, ATt	somewhat similar	NOT FOUND
		TB+ATt+AC4x_CL233_568nt	CAGGAGGCTCAAAGTACCCTCAAATTCAGCGTTAAGCAGGACTTTTTGGCCCTGAAAGTCAAAGAACATGATTCGCCGCT GCTTTTCGAACAAGTTTCTGAACCCATTTGCACTTCCTTTTGAATGAAATTCTAGATATTACGTTGATTATAGACATTAG TCACCCCGGTAGGGACAAATGTTGCTTTCTGTACATGCTCTATGATCCGGGAAATCCCATTTGGCCGTAAATTCAAGTAA ATCCAGCGCCTATAAGCCTTATACTCCTTGTTTTCGCCGTGTGGCATGGTGTAACTTATGTGTCTGACAGCCATGAACCA AAGGGCATTCCTAGCATCAGTCAATATATATGTGCAAACAATATCTCCAGTATTGAGGACACAAAATTTTAGGGC…		0.021	All/repeat/satellite	19.09	75.89	5.01	Th.bessarabicum TB_CL157_568nt	highly similar	0.998	AB016967.1 Leymus racemosus DNA repeat sequence...	highly similar	1.000	BSCL158-1	highly similar	100	38	5.06e-15
										Ae.tauschii strangulata ATs_CL232_566nt	highly similar	0.998	AB077234.1 Triticum aestivum DNA TaiI-family tandem...	highly similar	0.992	BSCL158-2	highly similar	100	34	8.47e-13
										Ae.tauschii typica ATt_CL231_567nt	highly similar	1.000	FJ904940.1 Secale cereale clone BAC 126/C20...	highly similar	1.000	BSCL158-3	somewhat similar	100	27	1.31e-08
										*AC6x, AC4x	somewhat similar	NOT FOUND	MN161205.1 Triticum aestivum clone CentT566 satellite...	highly similar	1.000	BSCL158-4	somewhat similar	100	25	1.6e-07
													AB037168.1 Triticum aestivum DNA repeat sequence...	more dissimilar	0.973	BSCL158-5	somewhat similar	100	25	1.6e-07
																P369	somewhat similar	86.842	38	1.6e-07
		TB+ATt+AC4x_CL240_311nt	GGCCTACCCCCTCTCTCGGTGCCGGTCAACTTCCTAGACCGCCGGGGCCACCGGATGGGTGCTCGATATAGAGACCGCCA AAAAAGGGGTAATAACCCTTACATGCGTGTGGCCCAAACATATACATGCGATGGCCTTCACCGAGAGCCGAAGAAGTTTC GAGGCCAACACAGCAACAGGACCCGCACTTCCTGCACAAACCGGACACATTCCCTCTTGATACCCATAGTCTATCTGCGA AGAACGGGCCTAGACTTGGTCTGTCATCTCGCGATGACATGCACTAACACGGAGAAGCAGTTGTTGACCGT		0.017	All/repeat/satellite	24.17	28.10	47.73	*TB, AC6x, ATs, ATt, AC4x	somewhat similar	NOT FOUND
		TB+ATt+AC4x_CL245_553nt	CCGTGAGCTCACCTACGGACTGATATATGGACAATAACATATAGAACAATGCACCATCCTTCCATTACAAACTAGAAAGA CTACAGGTTCAGTCACGACAGAAGGAGGAGGCTCTTCGTTGCATCGTAACCGAAGAATTCATGCTTTACATGGTCTATCA CCCATCCCGCTACCACCCTCACGTTTTCACCAGCGGATGCATTATTCTTGGATCATAAAGTACATAACAGTTCATCCTCA CTCCATTTATGCACACGAAAAATTATAGGTCATTCCGAGTTGTGCAAGATGGCTCGTCGGTGCGATCAACTTACCTTGAA AGTTGTATTCACGGTCTGTCCCGCGATGTTGTATCCATAAAACGGCAACAATTTTGCCACAAAAACTCCATTGGA…		0.015	All/repeat/satellite	20.52	31.60	47.88	Th.bessarabicum TB_CL198_553nt	highly similar	1.000	MN161206.1 Triticum aestivum clone CentT550 satellite...	more dissimilar	0.991	CL149	more dissimilar	71.148	305	4.16e-40
										Ae.crassa 6x AC6x_CL236_553nt	highly similar	1.000	EU333405.1 Secale cereale pSc250 tandem repeat...	somewhat similar	0.999
										Ae.crassa 4x AC4x_CL261_553nt	highly similar	1.000	JF893454.1 Secale cereale clone BAC 122/F3...	somewhat similar	0.999
										*ATs, ATt	somewhat similar	NOT FOUND	KT724944.1 Secale cereale clone BAC 122F3...	somewhat similar	0.998
Asterisk (*) marks species explicitly NOT having similar repeats under the softest blastn parameters used. The abbreviations in bold, following asterisk, are AC4x, and AC6x, ATt , and ATs, TB; which stay for Aegilops crassa tetraploid, and hexaploid, Aegilops tauschii subsp. typica, and strangulata, Thinopyrum bessarabicum correspondingly.

## Sheet: Putative LTR elements
Supplementary Table S6. Repeatome annotation table for the Th.bessarabicum+Ae.tauschii subsp. typica+Ae.crassa 4x comparative RepeatExplorer2 assembly (Putative LTR elements)
TB+ATt+AC4x		cluster	seq	pic_path	proportion, %	TAREAN annotation	ATt, %	TB, %	AC4x, %	homology to other sequences in this work	similarity	share of cluster consensus covered	homology to repeat-related sequences in Nucleotide DB	similarity	share of cluster consensus covered	Homology to oligos and repeats from other works	similarity	pident	length	evalue
Paired reads	2000000	Putative LTR elements
% reads in clusters	73	TB+ATt+AC4x_CL23_487nt	GGGAACGTCCCACCTTTGGGGACGAAACGATATCCATTGCCTCTTATTGCTTTCAAATTTTTTCTCGTGTCAACATAGAA CAACAGGAGTGTTGTGTGAATTTTTGTGATTTTTCGGGGTTCGTTTGGACATTTTTATGCATTAACTGAGTTTTCAATGC ATTTATGTGCATAATTCAAATTTGAACTACATGCACATGCTCCAGTGCATATAAATTGGTTGAAAAATCAAATGTGTGTC CTTGGGTGCATGCTTAGGTCCCATGCAAGAAATGGGAATGAATTTCAAACACCAGGGCACCGTTGATTGCCGGCAAAACA TTGAGATACCTGGTTTTTAAATTCTAGTAAATCCAAAACTCGTCTGAAATTCATGAAACTTGGCATGCTATCATG…		0.696	All	32.27	13.06	54.67	Ae.crassa 6x AC6x_CL14_488nt	highly similar	1.000	KC290912.1 Triticum aestivum clone pTa-451 FISH-positive...	more dissimilar	0.927	FAT	highly similar	88.723	470	1.63e-163
ATt A. tauschii typica reads	500000									Ae.tauschii strangulata ATs_CL18_487nt	highly similar	1.000				P501	highly similar	91.076	437	9.64e-171
TB T. bessarabicum reads	500000									Ae.tauschii typica ATt_CL10_487nt	highly similar	1.000				P631	more dissimilar	78.75	320	4.16e-71
AC4x A. crassa reads	1000000									Ae.crassa 4x AC4x_CL18_487nt	highly similar	1.000				P335	somewhat similar	84.375	32	0.000246
										Ae.tauschii strangulata ATs_CL167_504nt	somewhat similar	0.947				P523	somewhat similar	75.309	81	1.12e-08
										Ae.crassa 4x AC4x_CL193_504nt	somewhat similar	0.947
										*TB	somewhat similar	NOT FOUND
Asterisk (*) marks species explicitly NOT having similar repeats under the softest blastn parameters used. The abbreviations in bold, following asterisk, are AC4x, and AC6x, ATt , and ATs, TB; which stay for Aegilops crassa tetraploid, and hexaploid, Aegilops tauschii subsp. typica, and strangulata, Thinopyrum bessarabicum correspondingly.
