# Supplementary material for: Aegilops crassa Boiss. repeatome characterized using low-coverage NGS as a source of new FISH markers: Application in phylogenetic studies of the Triticeae
Source: Front Plant Sci. 2022 Oct 5;13:980764. doi: 10.3389/fpls.2022.980764 (PMC9621091; doi:10.3389/fpls.2022.980764)
Supplement: Supplementary file 14 [file Table_7.XLSX]

## Sheet: Putative satellites (H. conf.)
Supplementary Table S7. Repeatome annotation table for the Ae.tauschii subsp. strangulata+Ae.crassa 4x comparative RepeatExplorer2 assembly (Putative satellites (H. conf.))
ATs+AC4x		cluster	seq	pic_path	proportion, %	TAREAN annotation	ATs, %	AC4x, %	homology to other sequences in this work	similarity	share of cluster consensus covered	homology to repeat-related sequences in Nucleotide DB	similarity	share of cluster consensus covered	Homology to oligos and repeats from other works	similarity	pident	length	evalue
Paired reads	3000000	Putative satellites (high confidence)
% reads in clusters	76	ATs+AC4x_CL156_333nt	GCCCCCCCTCACGGACGGCGCCGCCGCCGGCACCTGGAGGGGGGAAACGGACGCGTCGGGTCTACACGGAGGGGATCTTG CTGTGGGTCTGGCCCGGATGTTGCTCCAAAGTGTTCCTATGGGCTGACCTAACACAACCGGGTGGAGAGGTCCACTGGTC AAAGCCCGTCCGTGCAAAGTCAAAGGGCTAGATCCCGTGGTCAAACGCTACAGGGTTAGGCGGGACGGGGGCCCTGGGGG GTAGCAATGCCACCGGAGCGTCGCACCGGGCCCTCATACATGCGGGGTGGTGTGGTGGCATGTCCGAAGAGGCGGCACGC GTCTCCGGGGTGT		0.182	All/repeat/satellite	12.53	87.47	Th.bessarabicum TB_CL149_333nt	highly similar	0.998	KC290905.1 Triticum aestivum clone pTa-465 FISH-positive...	highly similar	0.994	BSCL156-1	highly similar	97.297	37	4.91e-13
ATs A. tauschii strangulata reads	1000000								Ae.crassa 6x AC6x_CL121_333nt	highly similar	1.000	EF560592.1 Triticum turgidum subsp. durum retrotransposon...	more dissimilar	0.921	P334	highly similar	93.272	327	1.14e-138
AC4x A. crassa reads	2000000								Ae.tauschii strangulata ATs_CL189_330nt	highly similar	0.998				BSCL156-2	somewhat similar	93.103	29	3.2e-07
									Ae.tauschii typica ATt_CL165_332nt	highly similar	0.998				BSCL156-3	somewhat similar	96.552	29	2.63e-08
									Ae.crassa 4x AC4x_CL131_334nt	highly similar	1.000
		ATs+AC4x_CL164_369nt	CGTCACAAACGTTTTGACTACTTGTGGAGCCAAAACGGACTCCGTATGAGTCAGATATCCATGTTTCAGTTAACACTGCG CAAAACTGATTCCGAACGACAGTTACAGACTAGTTCTTGTGTAGTTGCATTCGATTTTTTCCATTCTACTTCACTAAACA TCTCCATATGAGATCCAATTACTTGTAGGGAAATGCAAGAGACCTCAGTTATGATGATGCACTAGGTCCATAGCTGGGAC TTTGTGTATGTTCTCGAAATGCGTTTGTCGAGTGCTCATTAAGAAAGTTTCTATACAAGTTTCTGAACGAACTCCTTAAG AAAAGTTCTCCAAAAGTTCCCTATGAAAGAATCCTTTGAAGCATCTGGT		0.160	All/repeat/satellite	38.37	61.63	Th.bessarabicum TB_CL170_369nt	highly similar	1.000	AY249985.1 Aegilops tauschii clone 4P6-14 tandem...	highly similar	1.000	P170	highly similar	95.48	177	3.85e-79
									Ae.crassa 6x AC6x_CL147_369nt	highly similar	1.000	MG323512.1 Agropyron cristatum clone ACRI_TR_CL78 satellite...	highly similar	0.994	P369	highly similar	99.438	356	0
									Ae.tauschii strangulata ATs_CL153_369nt	highly similar	1.000	MK256652.1 Aegilops tauschii microsatellite P170 sequence...	highly similar	0.715
									Ae.tauschii typica ATt_CL97_369nt	highly similar	1.000
									Ae.crassa 4x AC4x_CL170_369nt	highly similar	1.000
		ATs+AC4x_CL203_316nt	ACTCCGCCAAATGGCACGAAACTTTTTCCGCACGTTGGCATCACCCTCAACAGCACCCACGCCAGTTTGCATATTTTTCC GACGCTCGATGCATTTCCTAGGATTTTCCCCGTGAAAATGCCGTAAAACACTGGCCGGACGTGACGCAACGTTCGTTTTG TGTCTGTTTTCGTTCCAACCTTGCGTGGGGCCCTACGTAGGCCGTGCCCGCATGTCCGACCACTTTGGTGCAATTGCATG CATGCGATCACGTACCCCCAGTGCAACCAGCTTCTTTACGGTCTACCGGAGGGGGGTTCCCGACTACTTTTTTTTG		0.056	All/repeat/satellite	1.60	98.40	Ae.crassa 6x AC6x_CL185_316nt	highly similar	1.000	AF139201.1 Triticum aestivum clone p451 genomic...	highly similar	0.994	P320	more dissimilar	74.619	197	4.79e-30
									Ae.tauschii typica ATt_CL230_317nt	highly similar	1.000	AF087828.1 Triticum aestivum genomic repeat region...	more dissimilar	0.934
									Ae.crassa 4x AC4x_CL209_316nt	highly similar	1.000
									Ae.crassa 6x AC6x_CL215_320nt	more dissimilar	0.934
									Ae.tauschii strangulata ATs_CL249_320nt	more dissimilar	0.934
									Ae.tauschii typica ATt_CL224_320nt	more dissimilar	0.934
									Ae.crassa 4x AC4x_CL232_320nt	somewhat similar	0.934
									*TB	somewhat similar	NOT FOUND
		ATs+AC4x_CL206_312nt	TCCCTCCGGAATGCGGTGATTTTTTCGACCACCTCCAAATCACCTCAATTTTGGCACACATGATCTCTTGCACAAACAAA GCTAGGTTTCCAAGGTTTTATATTTTTTTGAATTTATACTGCCCTCTAGACTGACTGATCAAAACATCGGTCTATACCTC AAGGGGGCATTGTAAAATATATTTTTTCCAAATTTTCTTTCATGGACATGTTTGGCACATGTGGGTCACCATGTCATAGA GAAATTGGGTGATTTGGAGGTGGTGGAAAAAATCACCTTTGTTCAAAAAATGGCTTAAGTTAGACCAAATGG		0.044	All/repeat/satellite	22.81	77.19	Ae.crassa 6x AC6x_CL199_311nt	highly similar	1.000				P321	more dissimilar	89.773	176	2.01e-66
									Ae.tauschii strangulata ATs_CL221_312nt	highly similar	1.000
									Ae.tauschii typica ATt_CL195_312nt	highly similar	1.000
									Ae.crassa 4x AC4x_CL228_312nt	highly similar	1.000
									*TB	somewhat similar	NOT FOUND
		ATs+AC4x_CL213_319nt	CACGGGCCACAGTGACCATGCAGGGCACGCACGCCAAAATTTGTCGCGTTTCGACGCTCTACGGATTTTCTATGATTTTC CGGGCCGAAAACCCCGAAAACACTGCCCGGACGTGACGCAACGTGCGTTCGTAGTCGGATTTCGTTCATCTCTGGCGTGC GGTACCCGGGCGGGTCCCCACACGCGCTGGCAAAAGTTGGGTGCATTCCGGCAAACCGCACGGGCACTTGCTGTGGAAGC CGGTGGTTTCGGTATGGGTGGAGGGGACCCTCGGTCGTACGTCTCTCCGTCGCATCCGCCAAACTCGCTCATTTTTTTC		0.039	All/repeat/satellite	2.94	97.06	Ae.crassa 6x AC6x_CL202_319nt	highly similar	1.000	AH013688.3 Aegilops tauschii transposon XJ complete...	highly similar	0.998	P320	somewhat similar	84.058	69	1.81e-16
									Ae.crassa 4x AC4x_CL219_319nt	highly similar	1.000
									Ae.tauschii typica ATt_CL230_317nt	somewhat similar	0.794
									*TB, ATs	somewhat similar	NOT FOUND
		ATs+AC4x_CL225_320nt	GAGAAAACCATAAGAAATTCATACGGTGTCGAAAAATTATGAAAACTTGCACGCATGATGGCCCTGGTGATGCGGGCGTG TGCAAAAAGTTTGGGGTCCACCGGCTGAGTCAGAAAAGAAAACGCACTACGGAGCTGACCTCCTTCATATCCGATCAGTG CCGGTTGCATGGGTGGTACGAGGTGGCATGCATGAAATGTCACCCAATTTTGGGAGGCAGTGGGCATGCCCATCTTAGGG CCCCACGCAAGATTTGAACGAATTCGGGCACCAAACGCACGTTGCGTCACGCCCGGTCAGTGTTTTCGGTGCGTTTCACG		0.026	All/repeat/satellite	15.65	84.35	Ae.crassa 6x AC6x_CL215_320nt	highly similar	1.000	AF087828.1 Triticum aestivum genomic repeat region...	highly similar	1.000	P320	highly similar	96.503	286	1.83e-136
									Ae.tauschii strangulata ATs_CL249_320nt	highly similar	1.000	AF139201.1 Triticum aestivum clone p451 genomic...	highly similar	1.000
									Ae.tauschii typica ATt_CL224_320nt	highly similar	1.000
									Ae.crassa 4x AC4x_CL232_320nt	highly similar	1.000
									Ae.tauschii typica ATt_CL230_317nt	more dissimilar	0.986
									Ae.crassa 4x AC4x_CL209_316nt	more dissimilar	0.983
									Ae.crassa 6x AC6x_CL185_316nt	somewhat similar	0.986
									*TB	somewhat similar	NOT FOUND
		ATs+AC4x_CL245_733nt	TTAGCACCTTTACATAAACTTTTGATCCGTTACCGATGATTTTTTATTCGCTAAAAAGAAAACTTACTTAAATAGCATCA TTTAGACATTCCACCAGCATTTCTTCCTTTCAAGCTTCGGAAGTAGTATGTTCGACCATATGGATCTCGTATAACAACTT ATAACTAGTAATCATATAATTTCATCACCAATTTTGTTCCCTTTTTATCCATCACTATAGATTTTCACTTTATTGAAAAC TGAAAACTTATTAATGAAGCGTCATCGACATATTCCGAAATCGTTTCCACCATTTCATGCTTCGAGGGTAGTCCATGCAT CTATATGCACCTCAGATAGCAACTTACCTATAGAAATCTGATAATTTGGTACATTTTTAACCGTTTTGATCCATC…		0.013	All/repeat/satellite	52.36	47.64	Ae.tauschii strangulata ATs_CL231_730nt	highly similar	1.000
									Ae.tauschii typica ATt_CL214_733nt	highly similar	1.000
									*TB, AC6x, AC4x	somewhat similar	NOT FOUND
		ATs+AC4x_CL247_1319nt	GAGATCGGGTGGGAAAACAAAATTTAGGCGATATTACGAATTTCTAGCGGGAAACGAAATTTAATGTGGGACAGCAAAAT TTGGCGGGCTGGTGGTGCTTCCCGCGGACCACTTACAGAAGTTTGTGACCCCGAGAGATAATAATCCAAGCGGCGGCGGC TTTGCCGCCGCTAAGCCATTTTTGCGCGCTTTCCCATAGTTTTACCCTCATTTTTGACAAGTCTGGAAGCCCCATCAAAT TTCTCTCGTGCCTGCACTGTTTTTAGGCCTTGGTATCCGTTTTGAGACACGTGGCATCATAGTAAAAAAATAGTAATATT TGTTTTCCGGCGGGAAACGCTCGTTAGCGTTCTAGGGTGGTTCTAGATATGCCAACCGGGCTTGCAGAGCCGGAC…		0.012	All/repeat/satellite	0.00	100.00	Ae.crassa 6x AC6x_CL245_1315nt	highly similar	1.000
									Ae.crassa 4x AC4x_CL258_1307nt	highly similar	0.991
									*TB, ATs, ATt	somewhat similar	NOT FOUND
Asterisk (*) marks species explicitly NOT having similar repeats under the softest blastn parameters used. The abbreviations in bold, following asterisk, are AC4x, and AC6x, ATt , and ATs, TB; which stay for Aegilops crassa tetraploid, and hexaploid, Aegilops tauschii subsp. typica, and strangulata, Thinopyrum bessarabicum correspondingly.

## Sheet: Putative satellites (L. conf.)
ATs+AC4x		cluster	seq	pic_path	proportion, %	TAREAN annotation	ATs, %	AC4x, %	homology to other sequences in this work	similarity	share of cluster consensus covered	homology to repeat-related sequences in Nucleotide DB	similarity	share of cluster consensus covered	Homology to oligos and repeats from other works	similarity	pident	length	evalue
Supplementary Table S7. Repeatome annotation table for the Ae.tauschii subsp. strangulata+Ae.crassa 4x comparative RepeatExplorer2 assembly (Putative satellites (L. conf.))
Paired reads	3000000	Putative satellites (low confidence)
% reads in clusters	76	ATs+AC4x_CL6_343nt	ATGCATCATTCAAAGCGACGTCATCAATTTCCAACACGTTCTGACATCATTTGCTGTTTTTCAGTCATTTACCGATTTGT TTAGAGAGCTAAATGACGGTGAAATTGAAAATCACTACAAAATGAACTCTGAAAAGGTTGAAAGTTGGCATGGTATCATC ATTTCACCCACATAGCATGTGCAAAAAAGTAGAGAGGGTTACGGCAAAAACTGGATGCACTTCGTGTACAAAACGGACAA TCTCTTTCGAAGTATCAGGGTTTCGGACGAGAACTCATCTGTTACACGGGCACTTCAATGTTTTTTAAACTTATTTGAAC TCCAGCCTATTTTTGCGTTCAGT		0.881	All/repeat	38.42	61.58	Th.bessarabicum TB_CL97_337nt	highly similar	0.998	AB003255.1 Aegilops triuncialis var. triuncialis DNA...	highly similar	0.998	Oligo-pTa535-1	highly similar	98.305	59	2.98e-25
ATs A. tauschii strangulata reads	1000000								Ae.crassa 6x AC6x_CL2_343nt	highly similar	1.000	AB022723.1 Psathyrostachys juncea DNA tandem repetitive...	highly similar	0.982	Oligo-pTa535-2	highly similar	98.305	59	2.98e-25
AC4x A. crassa reads	2000000								Ae.tauschii strangulata ATs_CL11_337nt	highly similar	0.998	AH014393.2 Hordeum vulgare subsp. vulgare transposons...	highly similar	0.982	P720	highly similar	86.007	293	5.89e-87
									Ae.tauschii strangulata ATs_CL51_343nt	highly similar	1.000	D30736.1 Aegilops squarrosa repetitive DNA sequence...	highly similar	0.998	pAs1-1	highly similar	96.154	52	1.08e-19
									Ae.tauschii typica ATt_CL1_337nt	highly similar	0.998	HM536207.1 Hordeum vulgare clone pHv-1123 repeat...	highly similar	0.994	P335	more dissimilar	87.448	239	1.7e-80
									Ae.crassa 4x AC4x_CL3_339nt	highly similar	0.998				pAs1-6	more dissimilar	94.643	56	3.09e-20
															AFA-3	somewhat similar	91.892	37	6.37e-10
															AFA-4	somewhat similar	82.5	40	4.02e-06
		ATs+AC4x_CL178_118nt	TGGGGTCCCAAAGCGATTTCCATGATTGACGAACCCCGGGGTGCGTTTACGTGTCGGTCATCAACACTCGCAGTTTTGGC CGATTCTGGCCCGTTTCGTGGACTATTACTCACCGTTT		0.114	All/repeat/satellite	12.45	87.55	Th.bessarabicum TB_CL64_118nt	highly similar	1.000	AJ517227.1 Hordeum brachyantherum satellite DNA p2542-2213...	highly similar	1.000	BSCL75-1	highly similar	97.222	36	5.8e-13
									Ae.crassa 6x AC6x_CL159_118nt	highly similar	1.000	AY551004.1 Triticum aestivum RAPD marker Pm6-X1...	highly similar	0.904	P351_0	highly similar	89.831	118	3.35e-40
									Ae.tauschii strangulata ATs_CL204_118nt	highly similar	1.000	KC290896.1 Triticum aestivum clone pTa-86 FISH-positive...	highly similar	1.000	pSc119_2	highly similar	93.162	117	2.57e-46
									Ae.tauschii typica ATt_CL212_118nt	highly similar	1.000	KF719093.1 Secale cereale strain J-1-1 tandem...	highly similar	1.000	BSCL75-2	somewhat similar	89.286	28	1.56e-05
									Ae.crassa 4x AC4x_CL187_118nt	highly similar	1.000	KT724938.1 Secale cereale clone BAC 84C15...	highly similar	1.000	CL232	somewhat similar	77.273	44	5.46e-05
		ATs+AC4x_CL183_90nt	ACAGGGTGGCAGTGGTGTCACGTGCTCGTCTCGGCGTCCGTCGTCGCTACCGCGACGACGTCCGCCTCGACTCGCGTTAC CCTAAGATAG		0.098	All/repeat/satellite	19.43	80.57	Ae.crassa 6x AC6x_CL210_90nt	highly similar	1.000	KC290899.1 Triticum aestivum clone pTa-551 FISH-positive...	highly similar	0.989	BSCL135-2	highly similar	100	30	1.97e-11
									Ae.tauschii strangulata ATs_CL194_90nt	highly similar	1.000	MK283665.1 Aegilops speltoides isolate AesTR-126 satellite...	highly similar	0.889	P427	highly similar	100	90	8.73e-45
									Ae.tauschii typica ATt_CL169_90nt	highly similar	1.000				BSCL135-1	somewhat similar	100	27	1.8e-09
									*TB, AC4x	somewhat similar	NOT FOUND
		ATs+AC4x_CL195_44nt	AAGCTAGTACAAATAATTTTACACTAGAGTTGAACTAGCTCTAT		0.068	All/repeat/satellite	66.08	33.92	Th.bessarabicum TB_CL199_44nt	highly similar	0.977				P132	highly similar	100	42	1.73e-18
									Ae.crassa 6x AC6x_CL209_44nt	highly similar	1.000				BSCL184-1	somewhat similar	95.652	23	4.58e-06
									Ae.tauschii strangulata ATs_CL168_44nt	highly similar	1.000				BSCL184-2	somewhat similar	96.667	30	7.26e-10
									Ae.tauschii typica ATt_CL164_44nt	highly similar	1.000				Oligo-44	somewhat similar	97.143	35	1.4e-12
									Ae.crassa 4x AC4x_CL241_88nt	highly similar	1.000
		ATs+AC4x_CL224_178nt	CTGCCCAAACCATCGCTAACAACTTCCGTTCACAAACTTTTCTCAAAATAGGTCTCCATATATTACCTCTCTTTGTGAAT TTTGCCCCGAAACCCTGCCACTAACGCTCTCGAACAAAGCCTCCATAGAAAGTCCTCCGTAACTGCCTTTTCAAGCCACC GTGCAGTTGACTTTTTTT		0.026	All/repeat/satellite	0.00	100.00	Th.bessarabicum TB_CL211_179nt	highly similar	1.000				CL306_1	more dissimilar	79.508	122	2.44e-24
									Ae.crassa 6x AC6x_CL204_178nt	highly similar	1.000
									Ae.crassa 4x AC4x_CL239_178nt	highly similar	1.000
									*ATs, ATt	somewhat similar	NOT FOUND
		ATs+AC4x_CL236_804nt	GGGGTGCCGGTCTCTAGAACCGGACGAGGCCCATCCGAAGAAGAAAACACAAGACGGTAATTATGATGTGCTAAGGTTGT TTGCCAAGCATGGAAGAAAACAACAAAAAAAGTATAATACATATTATCGAGAATGCACAAGAAGGAAAGAGATCTAGGTT AGATGCTTTACCGAGAGCAACTCTCGGAAAAGGTGGCCATTACCGAGAGCCGAGAATCGACCCTCGGTAACCACTGCTCT AATTTTTTCCCTTCTCTTTTTGTCTTTGTTTTGCACTATCTTTTTTGTATCTCATATTTCATATGCTTTTACGACCAAAG TTTATAAATTCCATGACTTTTGATGAATTATTTCAAAACTCAACTTTAAAGAGTGTAAAGTAATAAACATGAGAA…		0.018	All/repeat/satellite	25.61	74.39	*TB, AC6x, ATs, ATt, AC4x	somewhat similar	NOT FOUND
		ATs+AC4x_CL240_553nt	TACAGGTTCAGTCACGACACAAGGAGGAGGCTCTTCGTTGCATCGAAACCCAAGAATTGATGCTTTACATGGTCTATCAC CCATCCCGCTACCACCCTCACGTTTTCACCAGCGGATGCATTATTCTTGGATCATAAAGTACATAACAGTTCATCCTCAC TCCATTTATGCACTCGAAAAATTATAGGTCATTCCGAATGGTGCAAGATGGCTCGTCGGTGCGATCAACTTACCTTGAAA GTTGTATTCACGGTCTGTCCCGCGATGTTGTATCCATAAAACGGCAACAATTTTGCCATAAAAACTCCATTGGAGCTCCA TGACCCGCCAAAACAATCACAACCAAAAGTTGTATGCGCCCGTAACCCACTCTCGGGCTTCGACAACATTTCGGA…		0.015	All/repeat/satellite	20.54	79.46	Th.bessarabicum TB_CL198_553nt	highly similar	1.000	MN161206.1 Triticum aestivum clone CentT550 satellite...	more dissimilar	1.000	CL149	more dissimilar	69.951	406	1.66e-51
									Ae.crassa 6x AC6x_CL236_553nt	highly similar	1.000	EU333405.1 Secale cereale pSc250 tandem repeat...	somewhat similar	0.970
									Ae.crassa 4x AC4x_CL261_553nt	highly similar	1.000	JF893454.1 Secale cereale clone BAC 122/F3...	somewhat similar	0.968
									*ATs, ATt	somewhat similar	NOT FOUND	KT724944.1 Secale cereale clone BAC 122F3...	somewhat similar	0.910
Asterisk (*) marks species explicitly NOT having similar repeats under the softest blastn parameters used. The abbreviations in bold, following asterisk, are AC4x, and AC6x, ATt , and ATs, TB; which stay for Aegilops crassa tetraploid, and hexaploid, Aegilops tauschii subsp. typica, and strangulata, Thinopyrum bessarabicum correspondingly.

## Sheet: Putative LTR elements
Supplementary Table S7. Repeatome annotation table for the Ae.tauschii subsp. strangulata+Ae.crassa 4x comparative RepeatExplorer2 assembly (Putative LTR elements)
ATs+AC4x		cluster	seq	pic_path	proportion, %	TAREAN annotation	ATs, %	AC4x, %	homology to other sequences in this work	similarity	share of cluster consensus covered	homology to repeat-related sequences in Nucleotide DB	similarity	share of cluster consensus covered	Homology to oligos and repeats from other works	similarity	pident	length	evalue
Paired reads	3000000	Putative LTR elements
% reads in clusters	76	ATs+AC4x_CL11_584nt	TCCGCGGCAGCACAGCCGGCCACGGGAGGCAGGAGCAGGCGGCACGACCGGCGCTGCTTTGGGCGGCTGGAGCAAGAAGA CCAGAGGTTGAAGAAGCACTACGGCCGTTGGATGGACATCGTACGGTCACTGGAGCTAGAATCGTTCATATTGACTAAGT TGACAAAGCCCTCCGTCCCCGTCAACTTAGTAGGCCCACAAGTCAGCCTCCCACTATGGTGGGTCCCAGCTAGCAGGGGG AGGAATAATTTTTTTGTGCGTAATAAGGAGGCACTTCCTTGCGGCGGCCGTGGACCCAGCTGTCAGCCTCTCCACGTACA GTCCACTTCCGATGGAAGTCGTTCCTTGACCACGTTGACCACGCCGCGCCGAGAGCACCAGGGCGGTGGACGACG…		0.790	All	32.19	67.81	Ae.crassa 6x AC6x_CL6_584nt	highly similar	1.000
ATs A. tauschii strangulata reads	1000000								Ae.tauschii strangulata ATs_CL16_551nt	highly similar	0.945
AC4x A. crassa reads	2000000								Ae.tauschii typica ATt_CL17_553nt	highly similar	0.945
									Ae.crassa 4x AC4x_CL8_584nt	highly similar	1.000
									*TB	somewhat similar	NOT FOUND
		ATs+AC4x_CL17_487nt	GTAGGGAACGTCCCACCTTTGGGGACGAAACGATATCCATTGCCTCTTATTGCTTTCAAATTTTTTCTCGTGTCAACATA GAACAACAGGAGTGTTGTGTGAATTTTTGTGATTTTTCGGGGTTCGTTTGGACATTTTTATGCATTAACTGAGTTTTCAA TGCATTTATGTGCATAATTCAAATTTGAACTACATGCACATGCTCCAGTGCATATAAATTGGTTGAAAAATCAAATCTGT GTCCTTGGGTGCATGCTTAGGTCCCATGCAAGAAATGGGAATGAATTTCAAACACCAGGGCACCGTTGATTGCCGGCAAA ACATTGAGATGCCTGGTTTTTAAATTCTAGTAAATCCAAAACTCGTCTGAAATTCATGAAACTTGGCATGCTATC…		0.712	All	36.64	63.36	Ae.crassa 6x AC6x_CL14_488nt	highly similar	1.000	KC290912.1 Triticum aestivum clone pTa-451 FISH-positive...	more dissimilar	0.927	FAT	highly similar	88.584	473	1.63e-163
									Ae.tauschii strangulata ATs_CL18_487nt	highly similar	1.000				P501	highly similar	90.682	440	4.49e-169
									Ae.tauschii typica ATt_CL10_487nt	highly similar	1.000				P631	more dissimilar	78.056	319	7.52e-68
									Ae.crassa 4x AC4x_CL18_487nt	highly similar	1.000				P335	somewhat similar	84.375	32	0.000246
									Ae.tauschii strangulata ATs_CL167_504nt	somewhat similar	0.839				P523	somewhat similar	75.309	81	1.12e-08
									Ae.crassa 4x AC4x_CL193_504nt	somewhat similar	0.839
									*TB	somewhat similar	NOT FOUND
		ATs+AC4x_CL27_437nt	CCCGAACTGTGCGTCTAAGGTCGATGGTAACAGGAGACGGGGGACACGATGTTTACCCAGGTTCGGGCCCTCTCGATGGA GGTAATACCCTACTTCCTGCTTGATTGATCTTGATGATATGAGTATTACAAGAGTTGATCTACCACGAGATCGTAATGGC TAAACCCTAGAAGCTAGCCTATGTATGATTGTTGTTGTCCTACGGACTAAACCCTCCGGTTTATATAGACACCGGAGGGG GCTAGGGTTACACAGAGTCGGTTACAAAGAAGGAAATCTACATATCCGATCGCCAAGCTTGCCTTCCACGCCAAGGAGAG TCCCATCCGGACACGGGACGAAGTCTTCAATCTTGTATCTTCATAGTCCAACAGTCCGGCCAAAGTATATAGTCC…		0.623	All/repeat/mobile_element/Class_I/LTR/Ty3_gypsy/non-chromovirus/OTA/Tat/Retand	29.09	70.91	*TB, AC6x, ATs, ATt, AC4x	somewhat similar	NOT FOUND	AB298185.1 Triticum aestivum genes for P450...	highly similar	0.986
												AH012974.2 Aegilops tauschii strain TA1649 transposon...	highly similar	0.989
												CF809450.1 WNEL5f8 Hartog wheat EST endosperm...	highly similar	0.815
												JF946485.1 Triticum aestivum retrotransposons Gypsy TREP...	highly similar	0.986
												KC290890.1 Triticum aestivum clone pTa-k187 FISH-positive...	highly similar	0.989
Asterisk (*) marks species explicitly NOT having similar repeats under the softest blastn parameters used. The abbreviations in bold, following asterisk, are AC4x, and AC6x, ATt , and ATs, TB; which stay for Aegilops crassa tetraploid, and hexaploid, Aegilops tauschii subsp. typica, and strangulata, Thinopyrum bessarabicum correspondingly.
