# Supplementary material for: Aegilops crassa Boiss. repeatome characterized using low-coverage NGS as a source of new FISH markers: Application in phylogenetic studies of the Triticeae
Source: Front Plant Sci. 2022 Oct 5;13:980764. doi: 10.3389/fpls.2022.980764 (PMC9621091; doi:10.3389/fpls.2022.980764)
Supplement: Supplementary file 15 [file Table_8.XLSX]

## Sheet: Supplementary Table S8
Supplementary Table S8a. The results of quantitative PCR (mean Ct values)
Repeat	Ae сrassa 4x	Ae.сrassa 6x	Ae.tauschii subsp. strangulata	T.aestivum	Th.bessarabicum
CL3	13.41	13.18	8.99	12.99	15.39
CL8	17.21	18.91	16.48	16.65	20.68
CL18	15.26	15.73	11.84	15.23	22.05
CL60	19.12	20.1	16.46	18.53	19.7
CL131	28.31	30.12	29.2	28.57	31.29
CL170	17.61	17.69	17.16	17.87	21.05
CL193	19.77	20.59	16.92	19.24	20.28
CL209	15.7	18.97	29.35	22.5	31.28
CL219	19.62	22.75	28.28	21.85	28.5
CL228	20.26	21.42	21.15	23.9	33.31
CL232	18.4	19.9	16.64	20.79	31.5
CL239	17.52	18.43	27.73	28.23	21.11
CL244	21.32	21.86	36.52	23.58	15.44
CL257	22.85	24.03	36.99	33.66	36.92
CL258	20.26	22.34	28.43	29.96	30.87
CL261	20.74	22.05	18.5	22.27	21.02
CL27_232	21.87	22.97	21.05	21.25	22.67
CL2	30.98	36.9	36.19	32.41	30.53
CL148	19.12	21.33	18.29	18.03	18.31
Supplementary Table S8b. The results of quantitative PCR (mean Ct values of VRN1)
Repeat	Ae сrassa 4x	Ae.сrassa 6x	Ae.tauschii subsp. strangulata	T.aestivum	Th.bessarabicum
CL3	31.09	32.54	28.43	29.71	31.06
CL8	31.09	32.54	28.43	29.71	31.06
CL18	31.09	32.54	28.43	29.71	31.06
CL60	31.09	32.54	28.43	29.71	31.06
CL131	31.09	32.54	28.43	29.71	31.06
CL170	31.74	33.33	31.73	30.21	33.12
CL193	31.09	32.54	28.43	29.71	31.06
CL209	31.09	32.54	28.43	29.71	31.06
CL219	32.04	34.04	30.58	31	30.45
CL228	30.77	31.78	30.95	29.64	32.56
CL232	31.09	32.54	28.43	29.71	31.06
CL239	30.77	31.78	30.95	29.64	32.56
CL244	31.74	33.33	31.73	30.21	33.12
CL257	31.09	32.54	28.43	29.71	31.06
CL258	31.09	32.54	28.43	29.71	31.06
CL261	31.09	32.54	28.43	29.71	31.06
CL27_232	32.04	34.04	30.58	31	30.45
CL2	32.04	34.04	30.58	31	30.45
CL148	32.04	34.04	30.58	31	30.45
Supplementary Table S8c. Relative quantity of the repeats
Repeat	Ae сrassa 4x	Ae.сrassa 6x	Ae.tauschii subsp. strangulata	T.aestivum	Th.bessarabicum
CL3	209322	671036	709195	108028	52369
CL8	15027	12632	3945	8501	1333
CL18	58169	114876	98863	22793	516
CL60	4014	5532	4006	2321	2638
CL131	6.86852	5.35171	0.586417	2.20381	0.852635
CL170	17986	50996	24272	5209	4306
CL193	2555	3958	2913	1418	1762
CL209	42819	12098	0.528509	147	0.858565
CL219	5478	2505	4.92458	571	3.86375
CL228	1464	1320	895	53	0.594604
CL232	6601	6350	3538	482	0.737135
CL239	9789	10503	9.31787	2.65737	2799
CL244	1373	2833	0.04	99	210958
CL257	302.3	365	0.003	0.1	0.02
CL258	1818	1172	1	0.840896	1.14076
CL261	1299	1435	978	173	1057
CL27_232	1152.8	2156.9	736	861	221
CL2	2.08493	0.137738	0.0204749	0.376312	0.946058
CL148	7768	6703	5000	8008	4501
Supplementary Table S8d. Relative quantity of the repeats (decimal logarithm)
Repeat	Ae сrassa 4x	Ae.сrassa 6x	Ae.tauschii subsp. strangulata	T.aestivum	Th.bessarabicum
CL3	5.32081	5.82675	5.85077	5.03354	4.71907
CL8	4.17687	4.10147	3.59605	3.92947	3.12483
CL18	4.76469	5.06023	4.99503	4.3578	2.71265
CL60	3.60358	3.74288	3.60271	3.36568	3.42127
CL131	0.836863	0.728493	-0.231793	0.343174	-0.0692369
CL170	4.25493	4.70754	4.38511	3.71675	3.63407
CL193	3.40739	3.59748	3.46434	3.15168	3.24601
CL209	4.63164	4.08271	-0.276948	2.16732	-0.0662266
CL219	3.73862	3.39881	0.692369	2.75664	0.587008
CL228	3.16554	3.12057	2.95182	1.72428	-0.225772
CL232	3.81961	3.80277	3.54876	2.68305	-0.132453
CL239	3.99074	4.02131	0.969317	0.424452	3.447
CL244	3.13767	3.45225	-1.39794	1.99564	5.3242
CL257	2.48044	2.56229	-2.52288	-1	-1.69897
CL258	3.25959	3.06893	0	-0.0752575	0.0571957
CL261	3.11361	3.15685	2.99034	2.23805	3.02407
CL27_232	3.06175	3.33383	2.86688	2.935	2.34439
CL2	0.319092	-0.860946	-1.68878	-0.424452	-0.0240824
CL148	3.89031	3.82627	3.69897	3.90352	3.65331
