# Supplementary material for: Aegilops crassa Boiss. repeatome characterized using low-coverage NGS as a source of new FISH markers: Application in phylogenetic studies of the Triticeae
Source: Front Plant Sci. 2022 Oct 5;13:980764. doi: 10.3389/fpls.2022.980764 (PMC9621091; doi:10.3389/fpls.2022.980764)
Supplement: Supplementary file 16 [file Table_9.XLSX]

## Sheet: Supplementary Table S9
Supplementary Table S9. Probes with the known chromosome localization homologous to the FISH probes developed in the present study
Probe	Homolog	Reference and doi	Origin	Localization pattern
CL3	pAs1 (D30736.1)	Nagaki et al. 1995 10.1139/g95-063	Aegilops tauschii	Ae. tauschii: terminally and interstitially (Rayburn and Gill 1986; Mukai and Nakahara 1993)
	AFA-3	Chen et al. 2019 10.1007/s11032-019-1054-8	oligos based on pAs1	T.aestivum (mainly D) and Th. bessarabcium: terminally and interstitially
	AFA-4	Chen et al. 2019 10.1007/s11032-019-1054-8		T.aestivum (mainly D) and Th. bessarabcium: terminally and interstitially
	pAs1-3	Chen et al. 2019 10.1007/s11032-019-1054-8		T.aestivum (mainly D) and Th. bessarabcium: terminally and interstitially
	pAs1-4	Chen et al. 2019 10.1007/s11032-019-1054-8		T.aestivum (mainly D) and Th. bessarabcium: terminally and interstitially
	pHv-1123 (HM536207.1)	Kato 2011 10.1139/G10-098	H. vulgare	H. vulgare: distributed along chromosomes, distally enriched
	P720	LuOng 2015 (PhD thesis)	Ae. tauschii	Th.intermedium: terminally in Jr and St, terminally/ interstitially in Jvs chromosomes Th.bessarabicum: terminally P.spicata: terminally D. villosum: terminally/interstitially T. aesticum: terminally D>>A and B
		Kroupin et al. 2019 10.3390/genes10020113		Triticale: pericentromerically on two R chromosomes
	pAs1-1	Chen et al. 2019 10.1007/s11032-019-1054-8	oligos based on pAs1	T.aestivum (mainly D) and Th. bessarabcium: terminally and interstitially
	pAs1-6	Chen et al. 2019 10.1007/s11032-019-1054-8		T.aestivum (mainly D) and Th. bessarabcium: terminally and interstitially
	Oligo-pTa535-1	Tang et al. 2014 10.1007/s13353-014-0215-z	oligos based on pTa-535 (Komuro et al. 2013)	T.aestivum (mainly D): terminally and interstitially
	Oligo-pTa535-2	Tang et al. 2014 10.1007/s13353-014-0215-z		T.aestivum (mainly D): terminally and interstitially
	P631	LuOng 2015 (PhD thesis)	Ae. tauschii	Th.intermedium: pericentromerically in 14 Jr, 4 Jv and 4 St chromosomes T. aestivum: pericentromerically in 14 chromosomes P.spicata: pericentromerically in 2 pairs of chromosomes Th. bessarabicum: pericentromerically, especially abundant in one pair
CL261=CL198	17-202	Nikitina et al. 2020 10.3390/ijms21124495	Th.ponticum	Trititrigia: pericentromerically in 5-6 pairs of wheatgrass and some wheat chromosomes
	CentT550 (MN161206.1)	Su et al. 2019 10.1105/tpc.19.00133	T. aestivum	T. aestivum: centromerically D>A>B Ae tauschii: centromerically in 5 pairs
	pSc250 (EU333405.1)	Zhou et al., 2010 10.1007/s00606-010-0288-z	S. cereale	S. cereale: terminally
CL170	4P6 (AY249985.1)	Zhang et al. 2004 10.1007/s00412-004-0273-9	Ae. tauschii	Ae. tauschii and T. aestivum D genome: localized signals in 5 pairs
	ACRI_CL78 (MG323512.1)	Said et al. 2018 10.1007/s00122-018-3148-9	A. cristatum	A. cristatum: terminally and distally in 1P, 3P, 6P, 7P
	P170	LuOng 2015 (PhD thesis)	Ae. tauschii	T. aestivum: pericentromerically in 2, interstitially in 4, distally in 2, distally and interstitially in 2 chromosomes Th. bessarabicum: subterminally in 6 chromosomes Th. intermedium: pericentromerically in one pair of Jr chromosomes D. villosum: no signal P. spicata: no signal
		Kroupin et al. 2019 10.3897/CompCytogen.v13i3.36112		Th.ponticum: pericentromerically in 2 pairs and interstitially in 1 pair
CL193	Fat (DX374230.1)	Badaeva et al. 2010 10.1007/s10577-010-9151-x	T. aestivum	T. aestivum D genome: clustered–dispersed distribution pattern
	P631	LuOng 2015 (PhD thesis)	Ae. tauschii	Th.intermedium: disperesed, pericentromerically clustered in 14 Jr, 4 Jv and 4 St chromosomes T. aestivum: disperesed, pericentromerically clustered in 14 chromosomes P.spicata: disperesed, pericentromerically clustered in 2 pairs of chromosomes Th. bessarabicum: disperesed, pericentromerically clustered, especially abundant in one pair
CL131=CL149	pTa-465 (KC290905.1)	Komuro et al. 2013 10.1139/gen-2013-0003	T. aestivum	T. aestivum: distally abundant in A>B>D
		Kwiatek et al. 2017 10.3389/fpls.2017.01300		Ae. biuncialis: distally 1U, 3U, 6U (polymorphic), 7U, 1M, 2M, 3M, 6M (polymorphic), 7M
		Majka et al. 2017 10.3389/fpls.2017.01149		Ae. tauschii: distally in 1D, 2D, 3D, 6D, and 7D
		Kwiatek et al. 2019 10.3897/CompCytogen.v13i1.30673		Ae. kotschyi: distally in 5U, 7U, 2S, 3S, 6S, 7S
	BSCL156-1 BSCL156-2 BSCL156-3	Chen et al. 2019 10.1007/s11032-019-1054-8	Th.bessarabicum	Th.bessarabicum: interstitally in 1JL; subterminally in 6JS
	18-158	Nikitina et al. 2020 10.3390/ijms21124495		Trititrigia: subterminally mainly in wheat chromosomes
CL18=CL44	Fat (DX374230.1)	Badaeva et al. 2010 10.1007/s10577-010-9151-x	T. aestivum	T. aestivum D genome: clustered–dispersed distribution pattern
	P631	LuOng 2015 (PhD thesis)	Ae. tauschii	Th.intermedium: pericentromerically in 14 Jr, 4 Jv and 4 St chromosomes T. aestivum: pericentromerically in 14 chromosomes P.spicata: pericentromerically in 2 pairs of chromosomes Th. bessarabicum: pericentromerically, especially abundant in one pair
	P523	LuOng 2015 (PhD thesis)	Ae. tauschii	Th. intermedium: percintromerically in two Js chromosomes
CL2	BSCL5-1 BSCL5-2	Chen et al. 2019 10.1007/s11032-019-1054-8	Th.bessarabicum	Th.bessarabicum: terminally and subterminally in 1JS, 1JL, 2JS, 3JS, 6JL
	pLrPstI-1 (AB016971.1)	Kishii et al. 1999 10.1023/A:1009285311247	L. racemosus	L. racemosus: terminally
	AF472572.1	Pace et al. 2011 10.1007/978-3-642-14228-4_4	D. villosum	D. villosum: 1V, 2V, 3V, 4V, 5V, 6V
	pDvTU383 pDv24 (AB074439.1) pDv27 ( AB074440.1) pDv40 (AB074441.1) pDv19 (AB074442.1)	Pace et al. 2011 10.1007/978-3-642-14228-4_4		D. villosum: subtelomerically except for 7V more faint in centromere regionds interstitial signals in some chromosomes
	DP4J20764	Du et al. 2016 10.1139/gen-2016-0095	Th.bessarabicum	Th. bessarabicum: terminally in 14 chromosomes T. aestivum: terminally in 16 chromosomes
	DP4J30938			Th. bessarabicum: terminally in 14 chromosomes T. aestivum: terminally in 16 chromosomes
	DP4J31304			Th. bessarabicum: terminally in 10 chromosomes T. aestivum: no signal
	pAW161 (DQ481543.1)	Wilkies et al. 1995 10.1007/BF00713960	S. cereale	S. cereale: terminally
		Francki et al. 1997 10.1139/g97-794		Th. intermedium: terminally
	CL244	This study	Th.bessarabicum	Ae. crassa 4x: subtelomerically in 4D, 1X, Acr Ae. crassa 6x: subtelomerically in 5D, Acr, Fcr Th.bessarabicum: subtelomerically
CL148	Oligo-1AS	Tang et al. 2018 10.3389/fpls.2018.01104	T. aestivum	T. aestivum: telomerically in 7DL
	ACRI_CL80 ( MG323513.1)	Said et al. 2018 10.1007/s00122-018-3148-9	A. cristatum	A. cristatum: proximally in 2P
CL209	p551 (AF087828.1 )	Ueng et al. 2000 10.1139/g99-143	T. aestivum	T. aestivum: localized in 1 pair
CL232	p551 (AF087828.1 )	Ueng et al. 2000 10.1139/g99-143	T. aestivum	T. aestivum: localized in 1 pair
CL241	BSCL184-2	Chen et al. 2019 10.1007/s11032-019-1054-8	Th.bessarabicum	Th.bessarabicum: subterminally in 7JS и 7JL; intercallary in 4J
	P132	Kroupin et al. 2019 10.3897/CompCytogen.v13i3.36112	Ae. tauschii	Th. ponticum: pericentromerically in 2 chromosomes
	Oligo-3A1	Lang et al. 2018 10.1139/gen-2017-0229	T. aestivum	T. aestivum: interstitial region of chromosomes 3AL, 5AL, and 5BL, pericentromeric region of 5DS, subtelomeric regions of both 7AS and 7AL
	Oligo-44	Tang et al. 2018 10.3389/fpls.2018.01104	T. aestivum	T. aestivum: intercalary regions of 3AL, 5AL, and 5BL; telomeric region of 7AS; subtelomeric region of 7AL; pericentromeric region of 5DS
	BSCL184-1	Chen et al. 2019 10.1007/s11032-019-1054-8	Th.bessarabicum	Th.bessarabicum: subterminally in 7JS и 7JL; intercallary in 4J
CL244	BSCL1-1	Chen et al. 2019 10.1007/s11032-019-1054-8	Th.bessarabicum	Th.bessarabicum: terminally and subterminally in 1JS, 4JL, 5JS, 5JL, 6JS, and 7JL
	BSCL1-2
	DP4J27982	Du et al. 2016 10.1139/gen-2016-0095	Th.bessarabicum	Th.bessarabicum: terminally and subterminally in 14 chromosomes
	DP4J28086			Th.bessarabicum: terminally and subterminally in 10 chromosomes
	Spelt52.1 (AY117400.1)	Salina et al. 2004 10.1007/s10709-004-5602-7	Ae. speltoides	Ae. speltoides, T. araraticum, T. timopheevii, and T. kiharae: subtelomerically (Zoshchuk et al. 2007 10.1134/s1022795407060063)
	pSc200 (Z54189.1)	Vershinin et al. 1995 10.1105/tpc.7.11.1823	S. cereale	S. cereale: subtelomerically
	pSc7235 (J01264.1)	Appels et al. 1981 10.1007/bf00399137	S. cereale	S. cereale: terminally
CL239	Tri-MS-6 (EF469549.1)	Zhang et al. 2007 unpublished	T. aestivum	Subtelomeric repeat Spelt1-like sequence
	highly similar
	more dissimilar
	somewhat similar
